# Supplementary material for: Gene Expression Profiling of the Extracellular Matrix Signature in Macrophages of Different Activation Status: Relevance for Skin Wound Healing
Source: Int J Mol Sci. 2019 Oct 14;20(20):5086. doi: 10.3390/ijms20205086 (PMC6829210; doi:10.3390/ijms20205086)
Supplement: Supplementary file 1 [file ijms-20-05086-s001.zip]

Archive with 1 entries (1 files):
- ijms-612536-SI.xlsx
