# Supplementary material for: Gene Expression Profiling of the Extracellular Matrix Signature in Macrophages of Different Activation Status: Relevance for Skin Wound Healing
Source: Int J Mol Sci. 2019 Oct 14;20(20):5086. doi: 10.3390/ijms20205086 (PMC6829210; doi:10.3390/ijms20205086)
Supplement: Supplementary file 1 [file ijms-20-05086-s001.zip › ijms-612536-SI.xlsx]

## Sheet: matrisome genes in macrophages
category	subcategory	GeneSymbol	[media](normalized)	[media](raw)	EnsemblID	GenbankAccession	Description
core matrisome	collagens	COL22A1	-0.913547	180.235	ENST00000303045	NM_152888	Homo sapiens collagen, type XXII, alpha 1 (COL22A1), mRNA [NM_152888]
core matrisome	collagens	COL18A1	-0.81392	193.121	ENST00000359759	NM_030582	Homo sapiens collagen, type XVIII, alpha 1 (COL18A1), transcript variant 1, mRNA [NM_030582]
core matrisome	collagens	COL9A1	-3.88851	22.9237	ENST00000489611///ENST00000370496	NM_001851///BC015409	Homo sapiens collagen, type IX, alpha 1 (COL9A1), transcript variant 1, mRNA [NM_001851]///collagen, type IX, alpha 1 [Source:HGNC Symbol;Acc:HGNC:2217] [ENST00000370496]
core matrisome	collagens	COL15A1	-6.35623	4.14408	ENST00000375001	NM_001855	Homo sapiens collagen, type XV, alpha 1 (COL15A1), mRNA [NM_001855]
core matrisome	collagens	COL5A1	-3.17114	37.6909	ENST00000618395///ENST00000464187	NM_000093///AK057231	Homo sapiens collagen, type V, alpha 1 (COL5A1), transcript variant 1, mRNA [NM_000093]///collagen, type V, alpha 1 [Source:HGNC Symbol;Acc:HGNC:2209] [ENST00000464187]
core matrisome	collagens	COL3A1	-6.861	2.92063	ENST00000304636	NM_000090	Homo sapiens collagen, type III, alpha 1 (COL3A1), mRNA [NM_000090]
core matrisome	collagens	COL11A1	-6.7389	3.17859	ENST00000353414	NM_080629	Homo sapiens collagen, type XI, alpha 1 (COL11A1), transcript variant B, mRNA [NM_080629]
core matrisome	collagens	COL19A1	-6.22927	4.5253	ENST00000620364	NM_001858	Homo sapiens collagen, type XIX, alpha 1 (COL19A1), mRNA [NM_001858]
core matrisome	collagens	COL6A6	-6.75065	3.1528	ENST00000506143	NM_001102608	Homo sapiens collagen, type VI, alpha 6 (COL6A6), mRNA [NM_001102608]
core matrisome	collagens	COL20A1	-2.89917	45.5102	ENST00000422202///ENST00000494913///ENST00000479501	NM_020882///AK098702	Homo sapiens collagen, type XX, alpha 1 (COL20A1), mRNA [NM_020882]///collagen, type XX, alpha 1 [Source:HGNC Symbol;Acc:HGNC:14670] [ENST00000494913]
core matrisome	collagens	COL11A2	0.518203	486.227	ENST00000433947///ENST00000383088	NM_080680///NM_001163771	Homo sapiens collagen, type XI, alpha 2 (COL11A2), transcript variant 1, mRNA [NM_080680]///Homo sapiens collagen, type XI, alpha 2 (COL11A2), transcript variant 4, mRNA [NM_001163771]
core matrisome	collagens	COL16A1	-1.80789	96.965	ENST00000373672///ENST00000488128	NM_001856	Homo sapiens collagen, type XVI, alpha 1 (COL16A1), mRNA [NM_001856]
core matrisome	collagens	COL7A1	-1.2475	142.991	ENST00000466591	NM_000094	Homo sapiens collagen, type VII, alpha 1 (COL7A1), mRNA [NM_000094]
core matrisome	collagens	COL1A2	-6.41636	3.9749	ENST00000464916	NM_000089	Homo sapiens collagen, type I, alpha 2 (COL1A2), mRNA [NM_000089]
core matrisome	collagens	COL4A3	-6.39944	4.02182	ENST00000396578	NM_000091	Homo sapiens collagen, type IV, alpha 3 (Goodpasture antigen) (COL4A3), mRNA [NM_000091]
core matrisome	collagens	COL21A1	-6.77064	3.10941	ENST00000467045	NM_030820	Homo sapiens collagen, type XXI, alpha 1 (COL21A1), mRNA [NM_030820]
core matrisome	collagens	COL27A1	-0.936657	177.371	ENST00000468565	BC007696///NM_032888	Homo sapiens collagen, type XXVII, alpha 1, mRNA (cDNA clone IMAGE:3953131), partial cds. [BC007696]///Homo sapiens collagen, type XXVII, alpha 1 (COL27A1), mRNA [NM_032888]
core matrisome	collagens	COL28A1	-4.21894	18.2313	ENST00000399429	AJ890452///NM_001037763	Homo sapiens partial mRNA for collagen, type XXVIII (COL28 gene), isoform 2. [AJ890452]///Homo sapiens collagen, type XXVIII, alpha 1 (COL28A1), mRNA [NM_001037763]
core matrisome	collagens	COL17A1	-6.7654	3.12074	ENST00000433822	NM_000494	Homo sapiens collagen, type XVII, alpha 1 (COL17A1), mRNA [NM_000494]
core matrisome	collagens	COL12A1	-6.22512	4.53834	ENST00000322507///ENST00000345356	NM_004370	Homo sapiens collagen, type XII, alpha 1 (COL12A1), transcript variant long, mRNA [NM_004370]
core matrisome	collagens	COL9A3	-1.92471	89.4231	ENST00000466192	NM_001853	Homo sapiens collagen, type IX, alpha 3 (COL9A3), mRNA [NM_001853]
core matrisome	collagens	COL6A1	3.08405	2878.97	ENST00000361866	NM_001848	Homo sapiens collagen, type VI, alpha 1 (COL6A1), mRNA [NM_001848]
core matrisome	collagens	COL6A2	-0.911943	180.436	ENST00000397763///ENST00000310645	NM_058174///NM_058175	Homo sapiens collagen, type VI, alpha 2 (COL6A2), transcript variant 2C2a, mRNA [NM_058174]///Homo sapiens collagen, type VI, alpha 2 (COL6A2), transcript variant 2C2a', mRNA [NM_058175]
core matrisome	collagens	COL4A1	-2.07124	80.7866	ENST00000375820	NM_001845	Homo sapiens collagen, type IV, alpha 1 (COL4A1), transcript variant 1, mRNA [NM_001845]
core matrisome	collagens	COL13A1	-3.19993	36.9462	ENST00000478219	NM_080801	Homo sapiens collagen, type XIII, alpha 1 (COL13A1), transcript variant 5, mRNA [NM_080801]
core matrisome	collagens	COL24A1	-1.7404	101.609	ENST00000370571	NM_152890	Homo sapiens collagen, type XXIV, alpha 1 (COL24A1), mRNA [NM_152890]
core matrisome	collagens	COL6A3	-6.35898	4.13619	ENST00000409809	NM_004369///NM_057165	Homo sapiens collagen, type VI, alpha 3 (COL6A3), transcript variant 1, mRNA [NM_004369]///Homo sapiens collagen, type VI, alpha 3 (COL6A3), transcript variant 3, mRNA [NM_057165]
core matrisome	collagens	COL25A1	-5.18337	9.3432	ENST00000399126	NM_198721	Homo sapiens collagen, type XXV, alpha 1 (COL25A1), transcript variant 1, mRNA [NM_198721]
core matrisome	collagens	COL8A1	-6.16172	4.74221	ENST00000273342	NM_001850	Homo sapiens collagen, type VIII, alpha 1 (COL8A1), transcript variant 1, mRNA [NM_001850]
core matrisome	collagens	COL4A6	-6.49444	3.76551	ENST00000394872///ENST00000461897	NM_033641///BT007228	Homo sapiens collagen, type IV, alpha 6 (COL4A6), transcript variant B, mRNA [NM_033641]///collagen, type IV, alpha 6 [Source:HGNC Symbol;Acc:HGNC:2208] [ENST00000461897]
core matrisome	collagens	COL4A2	1.05886	707.284	ENST00000360467	NM_001846	Homo sapiens collagen, type IV, alpha 2 (COL4A2), mRNA [NM_001846]
core matrisome	collagens	COL14A1	-4.28842	17.3741	ENST00000247781///ENST00000309791	NM_021110	Homo sapiens collagen, type XIV, alpha 1 (COL14A1), mRNA [NM_021110]
core matrisome	collagens	COL6A5	-5.16982	9.43137	ENST00000312481	NM_153264	Homo sapiens collagen, type VI, alpha 5 (COL6A5), transcript variant 2, mRNA [NM_153264]
core matrisome	collagens	COL9A2	-2.62849	54.9023	ENST00000482722///ENST00000461118	NM_001852///BC065715	Homo sapiens collagen, type IX, alpha 2 (COL9A2), mRNA [NM_001852]///collagen, type IX, alpha 2 [Source:HGNC Symbol;Acc:HGNC:2218] [ENST00000461118]
core matrisome	collagens	COL10A1	-1.85209	94.0394	ENST00000327673	NM_000493	Homo sapiens collagen, type X, alpha 1 (COL10A1), mRNA [NM_000493]
core matrisome	collagens	COL5A3	-2.2144	73.1548	ENST00000264828	NM_015719	Homo sapiens collagen, type V, alpha 3 (COL5A3), mRNA [NM_015719]
core matrisome	collagens	COL8A2	1.64483	1061.67	ENST00000481785///ENST00000397799	NM_005202	Homo sapiens collagen, type VIII, alpha 2 (COL8A2), transcript variant 1, mRNA [NM_005202]
core matrisome	collagens	COL23A1	3.01178	2738.29	ENST00000407622	NM_173465	Homo sapiens collagen, type XXIII, alpha 1 (COL23A1), mRNA [NM_173465]
core matrisome	collagens	COL26A1	-3.16207	37.9287	ENST00000313669	NM_133457	Homo sapiens collagen, type XXVI, alpha 1 (COL26A1), transcript variant 2, mRNA [NM_133457]
core matrisome	collagens	COL1A1	-5.39608	8.06235	ENST00000225964	NM_000088	Homo sapiens collagen, type I, alpha 1 (COL1A1), mRNA [NM_000088]
core matrisome	collagens	COL4A5	-6.85214	2.93863	ENST00000328300	NM_033380	Homo sapiens collagen, type IV, alpha 5 (COL4A5), transcript variant 2, mRNA [NM_033380]
core matrisome	collagens	COL4A4	-4.78067	12.3515	ENST00000396625	NM_000092	Homo sapiens collagen, type IV, alpha 4 (COL4A4), mRNA [NM_000092]
core matrisome	collagens	COL2A1	-6.86691	2.9087	ENST00000380518	NM_001844	Homo sapiens collagen, type II, alpha 1 (COL2A1), transcript variant 1, mRNA [NM_001844]
core matrisome	collagens	COL5A2	-5.92727	5.57902	ENST00000618828	NM_000393	Homo sapiens collagen, type V, alpha 2 (COL5A2), mRNA [NM_000393]
core matrisome	proteoglycans	FMOD	-2.50977	59.6115	ENST00000354955	NM_002023	Homo sapiens fibromodulin (FMOD), transcript variant 1, mRNA [NM_002023]
core matrisome	proteoglycans	ACAN	-3.56676	28.6512	ENST00000617301///ENST00000352105	NM_001135///NM_013227	Homo sapiens aggrecan (ACAN), transcript variant 1, mRNA [NM_001135]///Homo sapiens aggrecan (ACAN), transcript variant 2, mRNA [NM_013227]
core matrisome	proteoglycans	OMD	-6.1605	4.74622	ENST00000375550	NM_005014	Homo sapiens osteomodulin (OMD), mRNA [NM_005014]
core matrisome	proteoglycans	HSPG2	-2.29187	69.3303	ENST00000374695///ENST00000374676///ENST00000412328///ENST00000453796	NM_001291860///NM_005529	Homo sapiens heparan sulfate proteoglycan 2 (HSPG2), transcript variant 1, mRNA [NM_001291860]///Homo sapiens heparan sulfate proteoglycan 2 (HSPG2), transcript variant 2, mRNA [NM_005529]
core matrisome	proteoglycans	VCAN	2.48683	1903.07	ENST00000512590	NM_004385	Homo sapiens versican (VCAN), transcript variant 1, mRNA [NM_004385]
core matrisome	proteoglycans	OGN	-6.71652	3.22829	ENST00000375561///ENST00000262551	NM_033014	Homo sapiens osteoglycin (OGN), transcript variant 1, mRNA [NM_033014]
core matrisome	proteoglycans	NYX	1.13271	744.432	ENST00000378220	NM_022567	Homo sapiens nyctalopin (NYX), mRNA [NM_022567]
core matrisome	proteoglycans	LUM	-6.86659	2.90934	ENST00000548071	NM_002345	Homo sapiens lumican (LUM), mRNA [NM_002345]
core matrisome	proteoglycans	EPYC	-6.87493	2.89258	ENST00000551767	NM_004950	Homo sapiens epiphycan (EPYC), mRNA [NM_004950]
core matrisome	proteoglycans	SPOCK3	-6.4802	3.80285	ENST00000506886	NM_001204352///NM_001204358	Homo sapiens sparc/osteonectin, cwcv and kazal-like domains proteoglycan (testican) 3 (SPOCK3), transcript variant 3, mRNA [NM_001204352]///Homo sapiens sparc/osteonectin, cwcv and kazal-like domains proteoglycan (testican) 3 (SPOCK3), transcript variant 9, mRNA [NM_001204358]
core matrisome	proteoglycans	BGN	-3.26538	35.3075	ENST00000480756	NM_001711	Homo sapiens biglycan (BGN), mRNA [NM_001711]
core matrisome	proteoglycans	BCAN	-5.99995	5.30493	ENST00000479949	NM_198427	Homo sapiens brevican (BCAN), transcript variant 2, mRNA [NM_198427]
core matrisome	proteoglycans	SPOCK1	-6.74716	3.16043	ENST00000282223	NM_004598	Homo sapiens sparc/osteonectin, cwcv and kazal-like domains proteoglycan (testican) 1 (SPOCK1), mRNA [NM_004598]
core matrisome	proteoglycans	PRG4	-6.73029	3.1976	ENST00000445192	NM_005807	Homo sapiens proteoglycan 4 (PRG4), transcript variant A, mRNA [NM_005807]
core matrisome	proteoglycans	SPOCK2	0.0709117	356.608	ENST00000373109///ENST00000412663	NM_014767///NM_001134434	Homo sapiens sparc/osteonectin, cwcv and kazal-like domains proteoglycan (testican) 2 (SPOCK2), transcript variant 2, mRNA [NM_014767]///Homo sapiens sparc/osteonectin, cwcv and kazal-like domains proteoglycan (testican) 2 (SPOCK2), transcript variant 1, mRNA [NM_001134434]
core matrisome	proteoglycans	NCAN	-3.78732	24.5894	ENST00000252575	NM_004386	Homo sapiens neurocan (NCAN), mRNA [NM_004386]
core matrisome	proteoglycans	HAPLN1	-6.87529	2.89185	ENST00000274341	NM_001884	Homo sapiens hyaluronan and proteoglycan link protein 1 (HAPLN1), mRNA [NM_001884]
core matrisome	proteoglycans	PRG2	-0.752416	201.532	ENST00000534081	NM_002728	Homo sapiens proteoglycan 2, bone marrow (natural killer cell activator, eosinophil granule major basic protein) (PRG2), transcript variant 1, mRNA [NM_002728]
core matrisome	proteoglycans	PODNL1	-4.29985	17.237	ENST00000538371	NM_024825	Homo sapiens podocan-like 1 (PODNL1), transcript variant 1, mRNA [NM_024825]
core matrisome	proteoglycans	PRELP	-6.70167	3.26168	ENST00000343110	NM_002725	Homo sapiens proline/arginine-rich end leucine-rich repeat protein (PRELP), transcript variant 1, mRNA [NM_002725]
core matrisome	proteoglycans	CHAD	-4.51609	14.8377	ENST00000258969	NM_001267	Homo sapiens chondroadherin (CHAD), mRNA [NM_001267]
core matrisome	proteoglycans	ESM1	-6.77647	3.09688	ENST00000381403	NM_007036	Homo sapiens endothelial cell-specific molecule 1 (ESM1), transcript variant 1, mRNA [NM_007036]
core matrisome	proteoglycans	OPTC	-3.09678	39.6844	ENST00000448911	NM_014359	Homo sapiens opticin (OPTC), mRNA [NM_014359]
core matrisome	proteoglycans	IMPG1	-6.44837	3.88768	ENST00000369963///ENST00000369952	CR749572///NM_001563	interphotoreceptor matrix proteoglycan 1 [Source:HGNC Symbol;Acc:HGNC:6055] [ENST00000369963]///Homo sapiens interphotoreceptor matrix proteoglycan 1 (IMPG1), transcript variant 1, mRNA [NM_001563]
core matrisome	proteoglycans	DCN	-6.19708	4.62742	ENST00000552962///ENST00000456569	NM_001920///NM_133507	Homo sapiens decorin (DCN), transcript variant A1, mRNA [NM_001920]///Homo sapiens decorin (DCN), transcript variant E, mRNA [NM_133507]
core matrisome	proteoglycans	SRGN	6.99315	43250.6	ENST00000462445	NM_002727	Homo sapiens serglycin (SRGN), transcript variant 1, mRNA [NM_002727]
core matrisome	proteoglycans	HAPLN2	4.38134	7075.52	ENST00000255039	NM_021817	Homo sapiens hyaluronan and proteoglycan link protein 2 (HAPLN2), mRNA [NM_021817]
core matrisome	proteoglycans	CHADL	-3.50392	29.9268	ENST00000216241	NM_138481	Homo sapiens chondroadherin-like (CHADL), mRNA [NM_138481]
core matrisome	proteoglycans	KERA	-6.77893	3.0916	ENST00000266719	NM_007035	Homo sapiens keratocan (KERA), mRNA [NM_007035]
core matrisome	proteoglycans	PRG3	-2.85418	46.9517	ENST00000287143	NM_006093	Homo sapiens proteoglycan 3 (PRG3), mRNA [NM_006093]
core matrisome	proteoglycans	ASPN	-5.22072	9.1044	ENST00000375544	NM_017680///NM_001193335	Homo sapiens asporin (ASPN), transcript variant 1, mRNA [NM_017680]///Homo sapiens asporin (ASPN), transcript variant 2, mRNA [NM_001193335]
core matrisome	proteoglycans	HAPLN4	-2.80471	48.5897	ENST00000291481	NM_023002	Homo sapiens hyaluronan and proteoglycan link protein 4 (HAPLN4), mRNA [NM_023002]
core matrisome	proteoglycans	HAPLN3	-0.677963	212.206	ENST00000558770	NM_178232	Homo sapiens hyaluronan and proteoglycan link protein 3 (HAPLN3), mRNA [NM_178232]
core matrisome	proteoglycans	IMPG2	-5.03664	10.3434	ENST00000193391	NM_016247	Homo sapiens interphotoreceptor matrix proteoglycan 2 (IMPG2), mRNA [NM_016247]
core matrisome	proteoglycans	PODN	-6.7436	3.16825	ENST00000490650	NM_153703	Homo sapiens podocan (PODN), transcript variant 1, mRNA [NM_153703]
core matrisome	glycoproteins	CRIM1	-5.05122	10.2395	ENST00000280527	NM_016441	Homo sapiens cysteine rich transmembrane BMP regulator 1 (chordin-like) (CRIM1), mRNA [NM_016441]
core matrisome	glycoproteins	FGA	-6.30134	4.3048	ENST00000403106///ENST00000622532///ENST00000302053	NM_021871///NM_000508	Homo sapiens fibrinogen alpha chain (FGA), transcript variant alpha, mRNA [NM_021871]///Homo sapiens fibrinogen alpha chain (FGA), transcript variant alpha-E, mRNA [NM_000508]
core matrisome	glycoproteins	OTOL1	-6.66085	3.35529	ENST00000327928	NM_001080440	Homo sapiens otolin 1 (OTOL1), mRNA [NM_001080440]
core matrisome	glycoproteins	LAMB1	-0.43653	250.863	ENST00000222399///ENST00000393559	NM_002291///BC044633	Homo sapiens laminin, beta 1 (LAMB1), mRNA [NM_002291]///Homo sapiens laminin, beta 1, mRNA (cDNA clone IMAGE:4889995), containing frame-shift errors. [BC044633]///laminin, beta 1 [Source:HGNC Symbol;Acc:HGNC:6486] [ENST00000393559]
core matrisome	glycoproteins	ADIPOQ	-5.94381	5.51543	ENST00000444204	NM_004797	Homo sapiens adiponectin, C1Q and collagen domain containing (ADIPOQ), transcript variant 2, mRNA [NM_004797]
core matrisome	glycoproteins	SPARCL1	-6.70266	3.25945	ENST00000418378	NM_004684	Homo sapiens SPARC-like 1 (hevin) (SPARCL1), transcript variant 2, mRNA [NM_004684]
core matrisome	glycoproteins	FBLN1	-3.06937	40.4456	ENST00000262722///ENST00000327858///ENST00000476366	NM_001996///NM_006486	Homo sapiens fibulin 1 (FBLN1), transcript variant C, mRNA [NM_001996]///Homo sapiens fibulin 1 (FBLN1), transcript variant D, mRNA [NM_006486]
core matrisome	glycoproteins	THBS3	-0.259171	283.679	ENST00000469769	NM_007112///CR933610	Homo sapiens thrombospondin 3 (THBS3), transcript variant 1, mRNA [NM_007112]///Homo sapiens mRNA; cDNA DKFZp686J1738 (from clone DKFZp686J1738). [CR933610]
core matrisome	glycoproteins	VWA5B1	-4.18326	18.6877	ENST00000289815///ENST00000525343///ENST00000467486///ENST00000473325	NM_001039500///AK057346///AK125833	Homo sapiens von Willebrand factor A domain containing 5B1 (VWA5B1), mRNA [NM_001039500]///von Willebrand factor A domain containing 5B1 [Source:HGNC Symbol;Acc:HGNC:26538] [ENST00000467486]///von Willebrand factor A domain containing 5B1 [Source:HGNC Symbol;Acc:HGNC:26538] [ENST00000473325]
core matrisome	glycoproteins	BSPH1	-6.27253	4.39161	ENST00000344839	NM_001128326	Homo sapiens binder of sperm protein homolog 1 (BSPH1), mRNA [NM_001128326]
core matrisome	glycoproteins	KAL1	-1.35037	133.15	ENST00000262648	NM_000216	Homo sapiens Kallmann syndrome 1 sequence (KAL1), mRNA [NM_000216]
core matrisome	glycoproteins	OTOG	-5.63754	6.81986	ENST00000498332///ENST00000342528///ENST00000399391	NM_001277269///AK128214	Homo sapiens otogelin (OTOG), transcript variant 1, mRNA [NM_001277269]///otogelin [Source:HGNC Symbol;Acc:HGNC:8516] [ENST00000342528]
core matrisome	glycoproteins	LGI4	-4.50712	14.9302	ENST00000591840	NM_139284	Homo sapiens leucine-rich repeat LGI family, member 4 (LGI4), mRNA [NM_139284]
core matrisome	glycoproteins	THBS2	-3.09193	39.8181	ENST00000488355///ENST00000366787	NM_003247	Homo sapiens thrombospondin 2 (THBS2), mRNA [NM_003247]
core matrisome	glycoproteins	AMELY	-6.77307	3.10418	ENST00000383036	NM_001143	Homo sapiens amelogenin, Y-linked (AMELY), mRNA [NM_001143]
core matrisome	glycoproteins	THBS4	-4.31792	17.0224	ENST00000511888///ENST00000513310	NM_003248	Homo sapiens thrombospondin 4 (THBS4), mRNA [NM_003248]///thrombospondin 4 [Source:HGNC Symbol;Acc:HGNC:11788] [ENST00000513310]
core matrisome	glycoproteins	NOV	-1.80772	96.9768	ENST00000259526	NM_002514	Homo sapiens nephroblastoma overexpressed (NOV), mRNA [NM_002514]
core matrisome	glycoproteins	PCOLCE2	2.27444	1642.55	ENST00000470795	NM_013363	Homo sapiens procollagen C-endopeptidase enhancer 2 (PCOLCE2), mRNA [NM_013363]
core matrisome	glycoproteins	FNDC1	-6.21396	4.57359	ENST00000297267///ENST00000480856	NM_032532	Homo sapiens fibronectin type III domain containing 1 (FNDC1), mRNA [NM_032532]
core matrisome	glycoproteins	CTHRC1	-4.98841	10.6951	ENST00000520337	NM_138455	Homo sapiens collagen triple helix repeat containing 1 (CTHRC1), transcript variant 1, mRNA [NM_138455]
core matrisome	glycoproteins	DMBT1	-6.67001	3.33405	ENST00000359586///ENST00000338354	NM_007329	Homo sapiens deleted in malignant brain tumors 1 (DMBT1), transcript variant 2, mRNA [NM_007329]
core matrisome	glycoproteins	VWDE	-5.14805	9.57474	ENST00000326715///ENST00000452576	NM_001135924	Homo sapiens von Willebrand factor D and EGF domains (VWDE), mRNA [NM_001135924]
core matrisome	glycoproteins	EYS	-3.01782	41.9169	ENST00000370621///ENST00000370618///ENST00000370616	NM_001292009///NM_001142800///NM_198283	Homo sapiens eyes shut homolog (Drosophila) (EYS), transcript variant 4, mRNA [NM_001292009]///Homo sapiens eyes shut homolog (Drosophila) (EYS), transcript variant 1, mRNA [NM_001142800]///Homo sapiens eyes shut homolog (Drosophila) (EYS), transcript variant 3, mRNA [NM_198283]
core matrisome	glycoproteins	LTBP1	-6.78772	3.07282	ENST00000404816	NM_206943	Homo sapiens latent transforming growth factor beta binding protein 1 (LTBP1), transcript variant 1, mRNA [NM_206943]
core matrisome	glycoproteins	CRISPLD2	-2.04348	82.3561	ENST00000262424	NM_031476	Homo sapiens cysteine-rich secretory protein LCCL domain containing 2 (CRISPLD2), mRNA [NM_031476]
core matrisome	glycoproteins	POMZP3	-0.882259	184.187	ENST00000615241	NM_152992	Homo sapiens POM121 and ZP3 fusion (POMZP3), transcript variant 2, mRNA [NM_152992]
core matrisome	glycoproteins	TNFAIP6	3.60325	4126.01	ENST00000460812	NM_007115	Homo sapiens tumor necrosis factor, alpha-induced protein 6 (TNFAIP6), mRNA [NM_007115]
core matrisome	glycoproteins	ZPLD1	-5.2812	8.73061	ENST00000306176///ENST00000491959	NM_175056	Homo sapiens zona pellucida-like domain containing 1 (ZPLD1), mRNA [NM_175056]
core matrisome	glycoproteins	FRAS1	-6.24796	4.46705	ENST00000512123///ENST00000510944	AK092082///AK027833///NM_025074///NM_001166133	Homo sapiens cDNA FLJ34763 fis, clone NT2NE2002186. [AK092082]///Homo sapiens cDNA FLJ14927 fis, clone PLACE1009094, weakly similar to FURIN-LIKE PROTEASE 2 PRECURSOR (EC 3.4.21.75). [AK027833]///Homo sapiens Fraser extracellular matrix complex subunit 1 (FRAS1), transcript variant 1, mRNA [NM_025074]///Homo sapiens Fraser extracellular matrix complex subunit 1 (FRAS1), transcript variant 2, mRNA…
core matrisome	glycoproteins	LTBP3	-1.833	95.2922	ENST00000525443///ENST00000528516	AK127484///NM_021070	latent transforming growth factor beta binding protein 3 [Source:HGNC Symbol;Acc:HGNC:6716] [ENST00000525443]///Homo sapiens latent transforming growth factor beta binding protein 3 (LTBP3), transcript variant 2, mRNA [NM_021070]
core matrisome	glycoproteins	LAMA3	-4.22783	18.1192	ENST00000269217///ENST00000585600	NM_198129///NR_130106	Homo sapiens laminin, alpha 3 (LAMA3), transcript variant 1, mRNA [NM_198129]///Homo sapiens laminin, alpha 3 (LAMA3), transcript variant 6, non-coding RNA [NR_130106]
core matrisome	glycoproteins	DSPP	-5.61277	6.93799	ENST00000282478///ENST00000399271	NM_014208	Homo sapiens dentin sialophosphoprotein (DSPP), mRNA [NM_014208]
core matrisome	glycoproteins	RSPO2	-6.21041	4.58486	ENST00000276659	NM_178565	Homo sapiens R-spondin 2 (RSPO2), transcript variant 1, mRNA [NM_178565]
core matrisome	glycoproteins	MGP	-6.43169	3.93291	ENST00000539261	NM_001190839///NM_000900	Homo sapiens matrix Gla protein (MGP), transcript variant 1, mRNA [NM_001190839]///Homo sapiens matrix Gla protein (MGP), transcript variant 2, mRNA [NM_000900]
core matrisome	glycoproteins	MFAP3	0.12867	371.174	ENST00000322602	NM_001242336	Homo sapiens microfibrillar-associated protein 3 (MFAP3), transcript variant 3, mRNA [NM_001242336]
core matrisome	glycoproteins	IGFBP3	-6.7015	3.26205	ENST00000275521	NM_001013398	Homo sapiens insulin-like growth factor binding protein 3 (IGFBP3), transcript variant 1, mRNA [NM_001013398]
core matrisome	glycoproteins	SPON2	0.468639	469.807	ENST00000617421	NM_012445///AK124606	Homo sapiens spondin 2, extracellular matrix protein (SPON2), transcript variant 1, mRNA [NM_012445]///Homo sapiens cDNA FLJ42615 fis, clone BRACE3014231. [AK124606]
core matrisome	glycoproteins	PAPLN	0.953171	657.321	ENST00000557061///ENST00000554301	NM_173462	Homo sapiens papilin, proteoglycan-like sulfated glycoprotein (PAPLN), mRNA [NM_173462]
core matrisome	glycoproteins	MATN1	-3.41583	31.811	ENST00000373765///ENST00000477320	NM_002379	Homo sapiens matrilin 1, cartilage matrix protein (MATN1), mRNA [NM_002379]
core matrisome	glycoproteins	SSPO	-3.48336	30.3562	ENST00000472850///ENST00000475488///ENST00000623373	AK093431///AB111888///NM_198455///AK127639	SCO-spondin [Source:HGNC Symbol;Acc:HGNC:21998] [ENST00000472850]///SCO-spondin [Source:HGNC Symbol;Acc:HGNC:21998] [ENST00000475488]///Homo sapiens SCO-spondin (SSPO), mRNA [NM_198455]
core matrisome	glycoproteins	NDNF	-5.27736	8.75389	ENST00000379692	NM_024574	Homo sapiens neuron-derived neurotrophic factor (NDNF), mRNA [NM_024574]
core matrisome	glycoproteins	CRISPLD1	-6.87252	2.89741	ENST00000262207	NM_001286778	Homo sapiens cysteine-rich secretory protein LCCL domain containing 1 (CRISPLD1), transcript variant 3, mRNA [NM_001286778]
core matrisome	glycoproteins	TINAG	-5.93977	5.5309	ENST00000259782///ENST00000370869	NM_014464	Homo sapiens tubulointerstitial nephritis antigen (TINAG), mRNA [NM_014464]
core matrisome	glycoproteins	IGFBP2	-2.15158	76.4109	ENST00000490362	NM_000597	Homo sapiens insulin-like growth factor binding protein 2, 36kDa (IGFBP2), mRNA [NM_000597]
core matrisome	glycoproteins	LAMC2	-3.31095	34.2097	ENST00000493293///ENST00000264144	NM_018891///NM_005562	Homo sapiens laminin, gamma 2 (LAMC2), transcript variant 2, mRNA [NM_018891]///Homo sapiens laminin, gamma 2 (LAMC2), transcript variant 1, mRNA [NM_005562]
core matrisome	glycoproteins	LAMA5	7.80411	75878.2	ENST00000495695///ENST00000370677	NM_005560///BC015386	Homo sapiens laminin, alpha 5 (LAMA5), mRNA [NM_005560]///laminin, alpha 5 [Source:HGNC Symbol;Acc:HGNC:6485] [ENST00000370677]
core matrisome	glycoproteins	VWF	-0.935191	177.551	ENST00000261405///ENST00000321023///ENST00000457911	NM_000552///BC022258	Homo sapiens von Willebrand factor (VWF), mRNA [NM_000552]///von Willebrand factor [Source:HGNC Symbol;Acc:HGNC:12726] [ENST00000321023]
core matrisome	glycoproteins	COCH	-5.00205	10.5944	ENST00000216361	NM_004086	Homo sapiens cochlin (COCH), transcript variant 2, mRNA [NM_004086]
core matrisome	glycoproteins	VWA9	1.11447	735.08	ENST00000431261	NM_001136043	Homo sapiens von Willebrand factor A domain containing 9 (VWA9), transcript variant 1, mRNA [NM_001136043]
core matrisome	glycoproteins	SMOC2	-6.36277	4.12534	ENST00000535039///ENST00000392100	NM_022138	Homo sapiens SPARC related modular calcium binding 2 (SMOC2), transcript variant 1, mRNA [NM_022138]
core matrisome	glycoproteins	COMP	-5.77746	6.1895	ENST00000222271	NM_000095	Homo sapiens cartilage oligomeric matrix protein (COMP), mRNA [NM_000095]
core matrisome	glycoproteins	LAMC3	-4.93175	11.1235	ENST00000462567///ENST00000480883	NM_006059	Homo sapiens laminin, gamma 3 (LAMC3), mRNA [NM_006059]
core matrisome	glycoproteins	SLIT1	-4.31103	17.1039	ENST00000266058	NM_003061///BC028105	Homo sapiens slit homolog 1 (Drosophila) (SLIT1), mRNA [NM_003061]///Homo sapiens slit homolog 1 (Drosophila), mRNA (cDNA clone IMAGE:5247200), with apparent retained intron. [BC028105]
core matrisome	glycoproteins	SNED1	-1.0047	169.2	ENST00000401884///ENST00000405547	AL833363///NM_001080437	sushi, nidogen and EGF-like domains 1 [Source:HGNC Symbol;Acc:HGNC:24696] [ENST00000401884]///Homo sapiens sushi, nidogen and EGF-like domains 1 (SNED1), mRNA [NM_001080437]
core matrisome	glycoproteins	TSPEAR	-6.44777	3.88932	ENST00000614657	NM_144991	Homo sapiens thrombospondin-type laminin G domain and EAR repeats (TSPEAR), transcript variant 1, mRNA [NM_144991]
core matrisome	glycoproteins	ZP2	-6.54465	3.63672	ENST00000574002	NM_003460	Homo sapiens zona pellucida glycoprotein 2 (sperm receptor) (ZP2), transcript variant 1, mRNA [NM_003460]
core matrisome	glycoproteins	EGFLAM	-5.31844	8.50816	ENST00000354891	NM_152403	Homo sapiens EGF-like, fibronectin type III and laminin G domains (EGFLAM), transcript variant 1, mRNA [NM_152403]
core matrisome	glycoproteins	PXDN	-6.83721	2.96919	ENST00000252804	NM_012293	Homo sapiens peroxidasin (PXDN), mRNA [NM_012293]
core matrisome	glycoproteins	NTNG1	-6.56328	3.59005	ENST00000370071///ENST00000370066///ENST00000370068///ENST00000294649///ENST00000477948	NM_001113226///NM_001113228///AB023193///NM_014917	Homo sapiens netrin G1 (NTNG1), transcript variant 1, mRNA [NM_001113226]///Homo sapiens netrin G1 (NTNG1), transcript variant 2, mRNA [NM_001113228]///netrin G1 [Source:HGNC Symbol;Acc:HGNC:23319] [ENST00000370068]///netrin G1 [Source:HGNC Symbol;Acc:HGNC:23319] [ENST00000294649]///Homo sapiens netrin G1 (NTNG1), transcript variant 3, mRNA [NM_014917]
core matrisome	glycoproteins	AGRN	2.2593	1625.41	ENST00000461111	NM_198576	Homo sapiens agrin (AGRN), mRNA [NM_198576]
core matrisome	glycoproteins	NTN1	-4.33774	16.7902	ENST00000173229	NM_004822	Homo sapiens netrin 1 (NTN1), mRNA [NM_004822]
core matrisome	glycoproteins	MEPE	-5.83742	5.93755	ENST00000508016	NM_020203	Homo sapiens matrix extracellular phosphoglycoprotein (MEPE), transcript variant 2, mRNA [NM_020203]
core matrisome	glycoproteins	WISP2	-4.92453	11.1793	ENST00000372868	NM_003881	Homo sapiens WNT1 inducible signaling pathway protein 2 (WISP2), mRNA [NM_003881]
core matrisome	glycoproteins	ABI3BP	-6.67522	3.32203	ENST00000284322///ENST00000475896	NM_015429///AL833204	Homo sapiens ABI family, member 3 (NESH) binding protein (ABI3BP), mRNA [NM_015429]///Homo sapiens mRNA; cDNA DKFZp667H216 (from clone DKFZp667H216). [AL833204]
core matrisome	glycoproteins	FBLN5	1.25678	811.283	ENST00000267620	NM_006329	Homo sapiens fibulin 5 (FBLN5), mRNA [NM_006329]
core matrisome	glycoproteins	VWA3B	-6.48028	3.80266	ENST00000490947	NM_144992	Homo sapiens von Willebrand factor A domain containing 3B (VWA3B), mRNA [NM_144992]
core matrisome	glycoproteins	LGI2	-4.47653	15.2501	ENST00000382114	NM_018176	Homo sapiens leucine-rich repeat LGI family, member 2 (LGI2), mRNA [NM_018176]
core matrisome	glycoproteins	TECTA	-6.14366	4.80195	ENST00000264037	NM_005422	Homo sapiens tectorin alpha (TECTA), mRNA [NM_005422]
core matrisome	glycoproteins	VWA5A	-1.44901	124.351	ENST00000449321	NM_198315	Homo sapiens von Willebrand factor A domain containing 5A (VWA5A), transcript variant 2, mRNA [NM_198315]
core matrisome	glycoproteins	NELL2	-4.54012	14.5926	ENST00000437801	NM_006159	Homo sapiens NEL-like 2 (chicken) (NELL2), transcript variant 2, mRNA [NM_006159]
core matrisome	glycoproteins	LAMB2	2.31657	1691.23	ENST00000305544///ENST00000498377	NM_002292	Homo sapiens laminin, beta 2 (laminin S) (LAMB2), mRNA [NM_002292]
core matrisome	glycoproteins	MMRN2	-2.27639	70.078	ENST00000372027	XM_006717970///NM_024756	PREDICTED: Homo sapiens multimerin 2 (MMRN2), transcript variant X2, mRNA [XM_006717970]///Homo sapiens multimerin 2 (MMRN2), mRNA [NM_024756]
core matrisome	glycoproteins	EMILIN3	-1.10659	157.663	ENST00000332312	NM_052846	Homo sapiens elastin microfibril interfacer 3 (EMILIN3), mRNA [NM_052846]
core matrisome	glycoproteins	SPP1	9.2322	204181	ENST00000360804	NM_001040058	Homo sapiens secreted phosphoprotein 1 (SPP1), transcript variant 1, mRNA [NM_001040058]
core matrisome	glycoproteins	CILP	-5.3403	8.3802	ENST00000261883	NM_003613	Homo sapiens cartilage intermediate layer protein, nucleotide pyrophosphohydrolase (CILP), mRNA [NM_003613]
core matrisome	glycoproteins	BMPER	-6.49366	3.76754	ENST00000297161	NM_133468	Homo sapiens BMP binding endothelial regulator (BMPER), mRNA [NM_133468]
core matrisome	glycoproteins	RSPO3	-2.81777	48.1515	ENST00000356698///ENST00000368317	NM_032784	Homo sapiens R-spondin 3 (RSPO3), mRNA [NM_032784]
core matrisome	glycoproteins	THSD4	-6.42982	3.93802	ENST00000567745///ENST00000355327	NM_001286429///NM_024817	Homo sapiens thrombospondin, type I, domain containing 4 (THSD4), transcript variant 2, mRNA [NM_001286429]///Homo sapiens thrombospondin, type I, domain containing 4 (THSD4), transcript variant 1, mRNA [NM_024817]
core matrisome	glycoproteins	CTGF	-6.44644	3.8929	ENST00000367976	NM_001901	Homo sapiens connective tissue growth factor (CTGF), mRNA [NM_001901]
core matrisome	glycoproteins	HMCN2	-3.38005	32.6098	ENST00000487727///ENST00000624552///ENST00000623487	NM_001291815///AK128020	Homo sapiens hemicentin 2 (HMCN2), mRNA [NM_001291815]///Homo sapiens cDNA FLJ46139 fis, clone TESTI2052670, weakly similar to Basement membrane-specific heparan sulfate proteoglycan core protein precursor. [AK128020]
core matrisome	glycoproteins	ECM2	-6.53937	3.65004	ENST00000344604///ENST00000375540///ENST00000444490	NM_001393///BC036806///NM_001197296	Homo sapiens extracellular matrix protein 2, female organ and adipocyte specific (ECM2), transcript variant 1, mRNA [NM_001393]///extracellular matrix protein 2, female organ and adipocyte specific [Source:HGNC Symbol;Acc:HGNC:3154] [ENST00000375540]///Homo sapiens extracellular matrix protein 2, female organ and adipocyte specific (ECM2), transcript variant 3, mRNA [NM_001197296]
core matrisome	glycoproteins	TGFBI	9.74566	291460	ENST00000504411	NM_000358	Homo sapiens transforming growth factor, beta-induced, 68kDa (TGFBI), mRNA [NM_000358]
core matrisome	glycoproteins	ECM1	2.274	1642.06	ENST00000470432	NM_004425	Homo sapiens extracellular matrix protein 1 (ECM1), transcript variant 1, mRNA [NM_004425]
core matrisome	glycoproteins	RELN	-6.55561	3.60919	ENST00000424685	NM_005045	Homo sapiens reelin (RELN), transcript variant 1, mRNA [NM_005045]
core matrisome	glycoproteins	TNXB	-0.811763	193.41	ENST00000548649///ENST00000546684///ENST00000383159///ENST00000549232///ENST00000404514///ENST00000427181	NM_019105///NM_032470///U52700	Homo sapiens tenascin XB (TNXB), transcript variant XB, mRNA [NM_019105]///Homo sapiens tenascin XB (TNXB), transcript variant XB-S, mRNA [NM_032470]///tenascin XB [Source:HGNC Symbol;Acc:HGNC:11976] [ENST00000427181]
core matrisome	glycoproteins	WISP3	-5.98283	5.36827	ENST00000368664	NM_198239	Homo sapiens WNT1 inducible signaling pathway protein 3 (WISP3), transcript variant 3, mRNA [NM_198239]
core matrisome	glycoproteins	MATN3	-6.34041	4.18977	ENST00000421259///ENST00000407540	NM_002381	Homo sapiens matrilin 3 (MATN3), mRNA [NM_002381]
core matrisome	glycoproteins	LAMB4	-6.42349	3.95533	ENST00000483484///ENST00000388781	NM_007356	Homo sapiens laminin, beta 4 (LAMB4), mRNA [NM_007356]
core matrisome	glycoproteins	COLQ	-2.68082	52.9465	ENST00000383788	NM_080538	Homo sapiens collagen-like tail subunit (single strand of homotrimer) of asymmetric acetylcholinesterase (COLQ), transcript variant II, mRNA [NM_080538]
core matrisome	glycoproteins	SPARC	4.07037	5703.57	ENST00000620972	NM_003118	Homo sapiens secreted protein, acidic, cysteine-rich (osteonectin) (SPARC), mRNA [NM_003118]
core matrisome	glycoproteins	NELL1	-2.69457	52.4443	ENST00000529218///ENST00000534263	NM_006157///AB085898	Homo sapiens NEL-like 1 (chicken) (NELL1), transcript variant 1, mRNA [NM_006157]///NEL-like 1 (chicken) [Source:HGNC Symbol;Acc:HGNC:7750] [ENST00000534263]
core matrisome	glycoproteins	FBLN7	-4.69892	13.0716	ENST00000331203	NM_153214	Homo sapiens fibulin 7 (FBLN7), transcript variant 1, mRNA [NM_153214]
core matrisome	glycoproteins	SRPX	-4.11931	19.5348	ENST00000479015	NM_006307	Homo sapiens sushi-repeat containing protein, X-linked (SRPX), transcript variant 1, mRNA [NM_006307]
core matrisome	glycoproteins	NTN3	-3.68319	26.4298	ENST00000293973	NM_006181	Homo sapiens netrin 3 (NTN3), mRNA [NM_006181]
core matrisome	glycoproteins	VWA1	0.544301	495.103	ENST00000338660///ENST00000476993	NM_022834	Homo sapiens von Willebrand factor A domain containing 1 (VWA1), transcript variant 1, mRNA [NM_022834]
core matrisome	glycoproteins	LAMA2	-4.43715	15.6721	ENST00000618192	NM_000426	Homo sapiens laminin, alpha 2 (LAMA2), transcript variant 1, mRNA [NM_000426]
core matrisome	glycoproteins	IGSF10	-6.14997	4.78101	ENST00000495443	NM_178822	Homo sapiens immunoglobulin superfamily, member 10 (IGSF10), transcript variant 1, mRNA [NM_178822]
core matrisome	glycoproteins	IGFALS	-3.22606	36.283	ENST00000215539	NM_004970	Homo sapiens insulin-like growth factor binding protein, acid labile subunit (IGFALS), transcript variant 2, mRNA [NM_004970]
core matrisome	glycoproteins	IBSP	-3.65188	27.0096	ENST00000226284	NM_004967	Homo sapiens integrin-binding sialoprotein (IBSP), mRNA [NM_004967]
core matrisome	glycoproteins	EFEMP1	-6.05806	5.0955	ENST00000394555	NM_001039348	Homo sapiens EGF containing fibulin-like extracellular matrix protein 1 (EFEMP1), transcript variant 2, mRNA [NM_001039348]
core matrisome	glycoproteins	RSPO1	-5.31287	8.54106	ENST00000401068	NM_001038633	Homo sapiens R-spondin 1 (RSPO1), transcript variant 1, mRNA [NM_001038633]
core matrisome	glycoproteins	MFGE8	-2.7757	49.5765	ENST00000560937	NM_005928	Homo sapiens milk fat globule-EGF factor 8 protein (MFGE8), transcript variant 1, mRNA [NM_005928]
core matrisome	glycoproteins	OIT3	-6.67664	3.31876	ENST00000334011	NM_152635	Homo sapiens oncoprotein induced transcript 3 (OIT3), transcript variant 1, mRNA [NM_152635]
core matrisome	glycoproteins	AEBP1	-5.40909	7.98999	ENST00000413907	NM_001129	Homo sapiens AE binding protein 1 (AEBP1), mRNA [NM_001129]
core matrisome	glycoproteins	NTNG2	-1.94466	88.1953	ENST00000393229///ENST00000372179	NM_032536///AY358165	Homo sapiens netrin G2 (NTNG2), mRNA [NM_032536]///netrin G2 [Source:HGNC Symbol;Acc:HGNC:14288] [ENST00000372179]
core matrisome	glycoproteins	SBSPON	-5.63191	6.84653	ENST00000519697	NM_153225	Homo sapiens somatomedin B and thrombospondin, type 1 domain containing (SBSPON), mRNA [NM_153225]
core matrisome	glycoproteins	MFAP2	-5.61773	6.91418	ENST00000490075	NM_017459	Homo sapiens microfibrillar-associated protein 2 (MFAP2), transcript variant 1, mRNA [NM_017459]
core matrisome	glycoproteins	FN1	-0.346409	267.033	ENST00000426059	NM_054034	Homo sapiens fibronectin 1 (FN1), transcript variant 7, mRNA [NM_054034]
core matrisome	glycoproteins	PXDNL	-6.80644	3.0332	ENST00000356297	NM_144651	Homo sapiens peroxidasin-like (PXDNL), mRNA [NM_144651]
core matrisome	glycoproteins	NTN5	-4.40295	16.0481	ENST00000270235	XM_006723011	netrin 5 [Source:HGNC Symbol;Acc:HGNC:25208] [ENST00000270235]
core matrisome	glycoproteins	MFAP5	-1.05933	162.912	ENST00000540087	NM_003480	Homo sapiens microfibrillar associated protein 5 (MFAP5), transcript variant 1, mRNA [NM_003480]
core matrisome	glycoproteins	VWCE	1.12461	740.265	ENST00000335613///ENST00000301770	NM_152718	Homo sapiens von Willebrand factor C and EGF domains (VWCE), mRNA [NM_152718]
core matrisome	glycoproteins	SMOC1	-2.77098	49.7391	ENST00000381280	NM_001034852///NM_022137	Homo sapiens SPARC related modular calcium binding 1 (SMOC1), transcript variant 1, mRNA [NM_001034852]///Homo sapiens SPARC related modular calcium binding 1 (SMOC1), transcript variant 2, mRNA [NM_022137]
core matrisome	glycoproteins	THBS1	2.08873	1444.16	ENST00000260356///ENST00000397591	NM_003246	Homo sapiens thrombospondin 1 (THBS1), mRNA [NM_003246]
core matrisome	glycoproteins	GLDN	-3.49467	30.1192	ENST00000396399	NM_181789	Homo sapiens gliomedin (GLDN), mRNA [NM_181789]
core matrisome	glycoproteins	FGG	-6.86979	2.90289	ENST00000492082	NM_000509	Homo sapiens fibrinogen gamma chain (FGG), transcript variant gamma-A, mRNA [NM_000509]
core matrisome	glycoproteins	VWA5B2	-4.24445	17.9118	ENST00000426955///ENST00000493493	NM_138345///BQ184771	Homo sapiens von Willebrand factor A domain containing 5B2 (VWA5B2), mRNA [NM_138345]///von Willebrand factor A domain containing 5B2 [Source:HGNC Symbol;Acc:HGNC:25144] [ENST00000493493]
core matrisome	glycoproteins	SLIT3	-2.14557	76.7298	ENST00000519560	NM_003062	Homo sapiens slit homolog 3 (Drosophila) (SLIT3), transcript variant 2, mRNA [NM_003062]
core matrisome	glycoproteins	IGFBP5	-6.82888	2.98639	ENST00000233813	NM_000599	Homo sapiens insulin-like growth factor binding protein 5 (IGFBP5), mRNA [NM_000599]
core matrisome	glycoproteins	PCOLCE	-2.9874	42.8103	ENST00000486440	NM_002593	Homo sapiens procollagen C-endopeptidase enhancer (PCOLCE), mRNA [NM_002593]
core matrisome	glycoproteins	FGL2	1.50348	962.58	ENST00000248598	NM_006682	Homo sapiens fibrinogen-like 2 (FGL2), mRNA [NM_006682]
core matrisome	glycoproteins	DPT	-1.83114	95.4148	ENST00000367817	NM_001937	Homo sapiens dermatopontin (DPT), mRNA [NM_001937]
core matrisome	glycoproteins	VWA3A	-5.12274	9.74419	ENST00000566668///ENST00000299840	NM_173615	Homo sapiens von Willebrand factor A domain containing 3A (VWA3A), mRNA [NM_173615]
core matrisome	glycoproteins	ZP3	-2.87982	46.1247	ENST00000336517	NM_007155	Homo sapiens zona pellucida glycoprotein 3 (sperm receptor) (ZP3), transcript variant 2, mRNA [NM_007155]
core matrisome	glycoproteins	NID2	-2.13756	77.1567	ENST00000541773	BX648241///NM_007361	Homo sapiens mRNA; cDNA DKFZp686D12108 (from clone DKFZp686D12108). [BX648241]///Homo sapiens nidogen 2 (osteonidogen) (NID2), mRNA [NM_007361]
core matrisome	glycoproteins	LAMA1	-4.14616	19.1746	ENST00000579014	NM_005559	Homo sapiens laminin, alpha 1 (LAMA1), mRNA [NM_005559]
core matrisome	glycoproteins	DMP1	-6.39111	4.0451	ENST00000339673	NM_004407	Homo sapiens dentin matrix acidic phosphoprotein 1 (DMP1), transcript variant 1, mRNA [NM_004407]
core matrisome	glycoproteins	BGLAP	-1.06454	162.325	ENST00000490491	NM_199173	Homo sapiens bone gamma-carboxyglutamate (gla) protein (BGLAP), mRNA [NM_199173]
core matrisome	glycoproteins	AMBN	-3.85976	23.3853	ENST00000449493	NM_016519	Homo sapiens ameloblastin (enamel matrix protein) (AMBN), mRNA [NM_016519]
core matrisome	glycoproteins	FBN1	-6.87277	2.89691	ENST00000316623	NM_000138	Homo sapiens fibrillin 1 (FBN1), mRNA [NM_000138]
core matrisome	glycoproteins	MXRA5	-6.77981	3.08971	ENST00000217939///ENST00000420610	NM_015419	Homo sapiens matrix-remodelling associated 5 (MXRA5), mRNA [NM_015419]
core matrisome	glycoproteins	VTN	-3.5251	29.4906	ENST00000226218	NM_000638	Homo sapiens vitronectin (VTN), mRNA [NM_000638]
core matrisome	glycoproteins	LGI1	-6.70614	3.25159	ENST00000371413	NM_005097	Homo sapiens leucine-rich, glioma inactivated 1 (LGI1), mRNA [NM_005097]
core matrisome	glycoproteins	TNR	-2.09827	79.2872	ENST00000263525	NM_003285	Homo sapiens tenascin R (TNR), mRNA [NM_003285]
core matrisome	glycoproteins	LTBP4	1.53568	984.306	ENST00000318809///ENST00000595118	NM_001042544	Homo sapiens latent transforming growth factor beta binding protein 4 (LTBP4), transcript variant 1, mRNA [NM_001042544]
core matrisome	glycoproteins	VWA7	1.08253	718.984	ENST00000466571	NM_025258	Homo sapiens von Willebrand factor A domain containing 7 (VWA7), mRNA [NM_025258]
core matrisome	glycoproteins	MFAP1	2.73872	2266.11	ENST00000267812	NM_005926	Homo sapiens microfibrillar-associated protein 1 (MFAP1), mRNA [NM_005926]
core matrisome	glycoproteins	SVEP1	-3.66263	26.8092	ENST00000374469///ENST00000374461	NM_153366///BC030816	Homo sapiens sushi, von Willebrand factor type A, EGF and pentraxin domain containing 1 (SVEP1), mRNA [NM_153366]///sushi, von Willebrand factor type A, EGF and pentraxin domain containing 1 [Source:HGNC Symbol;Acc:HGNC:15985] [ENST00000374461]
core matrisome	glycoproteins	SRPX2	-1.43665	125.421	ENST00000373004	NM_014467	Homo sapiens sushi-repeat containing protein, X-linked 2 (SRPX2), mRNA [NM_014467]
core matrisome	glycoproteins	IGFBP6	-2.16203	75.8592	ENST00000548176	NM_002178	Homo sapiens insulin-like growth factor binding protein 6 (IGFBP6), mRNA [NM_002178]
core matrisome	glycoproteins	LAMA4	-4.13779	19.2862	ENST00000453937///ENST00000424408///ENST00000519932	NM_001105206///NM_001105209///NM_001105207	Homo sapiens laminin, alpha 4 (LAMA4), transcript variant 1, mRNA [NM_001105206]///Homo sapiens laminin, alpha 4 (LAMA4), transcript variant 5, mRNA [NM_001105209]///Homo sapiens laminin, alpha 4 (LAMA4), transcript variant 3, mRNA [NM_001105207]
core matrisome	glycoproteins	ELSPBP1	-5.76056	6.26245	ENST00000339841	NM_022142	Homo sapiens epididymal sperm binding protein 1 (ELSPBP1), mRNA [NM_022142]
core matrisome	glycoproteins	EFEMP2	-1.11134	157.144	ENST00000526628	NM_016938	Homo sapiens EGF containing fibulin-like extracellular matrix protein 2 (EFEMP2), transcript variant 1, mRNA [NM_016938]
core matrisome	glycoproteins	AMELX	-6.11131	4.91086	ENST00000348912	NM_182681	Homo sapiens amelogenin, X-linked (AMELX), transcript variant 2, mRNA [NM_182681]
core matrisome	glycoproteins	RSPO4	-5.20616	9.19675	ENST00000217260	NM_001029871	Homo sapiens R-spondin 4 (RSPO4), transcript variant 1, mRNA [NM_001029871]
core matrisome	glycoproteins	LAMC1	0.741578	567.652	ENST00000258341	NM_002293	Homo sapiens laminin, gamma 1 (formerly LAMB2) (LAMC1), mRNA [NM_002293]
core matrisome	glycoproteins	LGI3	-1.93485	88.797	ENST00000520124	NM_139278	Homo sapiens leucine-rich repeat LGI family, member 3 (LGI3), mRNA [NM_139278]
core matrisome	glycoproteins	CRELD1	0.770907	579.31	ENST00000397170///ENST00000326434	NM_015513///NM_001031717	Homo sapiens cysteine-rich with EGF-like domains 1 (CRELD1), transcript variant 2, mRNA [NM_015513]///Homo sapiens cysteine-rich with EGF-like domains 1 (CRELD1), transcript variant 1, mRNA [NM_001031717]
core matrisome	glycoproteins	ELN	-2.76557	49.9258	ENST00000320399///ENST00000380576	NM_000501///NM_001278939	Homo sapiens elastin (ELN), transcript variant 1, mRNA [NM_000501]///Homo sapiens elastin (ELN), transcript variant 13, mRNA [NM_001278939]
core matrisome	glycoproteins	IGFBP4	-3.57439	28.5001	ENST00000269593	NM_001552	Homo sapiens insulin-like growth factor binding protein 4 (IGFBP4), mRNA [NM_001552]
core matrisome	glycoproteins	CILP2	-1.42899	126.089	ENST00000291495	NM_153221	Homo sapiens cartilage intermediate layer protein 2 (CILP2), mRNA [NM_153221]
core matrisome	glycoproteins	TSKU	-1.69103	105.146	ENST00000527881	NM_015516	Homo sapiens tsukushi, small leucine rich proteoglycan (TSKU), transcript variant 1, mRNA [NM_015516]
core matrisome	glycoproteins	SLIT2	-5.97057	5.41409	ENST00000503823	NM_004787	Homo sapiens slit homolog 2 (Drosophila) (SLIT2), transcript variant 1, mRNA [NM_004787]
core matrisome	glycoproteins	TNC	-3.37498	32.7247	ENST00000350763	NM_002160	Homo sapiens tenascin C (TNC), mRNA [NM_002160]
core matrisome	glycoproteins	IGFBPL1	-4.76256	12.5075	ENST00000377694	NM_001007563	Homo sapiens insulin-like growth factor binding protein-like 1 (IGFBPL1), mRNA [NM_001007563]
core matrisome	glycoproteins	NPNT	-6.31754	4.25672	ENST00000305572	NM_001033047	Homo sapiens nephronectin (NPNT), transcript variant 2, mRNA [NM_001033047]
core matrisome	glycoproteins	FNDC7	-6.13353	4.83581	ENST00000370017	NM_001144937	Homo sapiens fibronectin type III domain containing 7 (FNDC7), mRNA [NM_001144937]
core matrisome	glycoproteins	MMRN1	-6.79013	3.06769	ENST00000264790	NM_007351	Homo sapiens multimerin 1 (MMRN1), mRNA [NM_007351]
core matrisome	glycoproteins	MATN2	-5.16276	9.47764	ENST00000521952	NM_030583	Homo sapiens matrilin 2 (MATN2), transcript variant 2, mRNA [NM_030583]
core matrisome	glycoproteins	KCP	2.09716	1452.63	ENST00000612224///ENST00000610776	NM_199349///NM_001135914	Homo sapiens kielin/chordin-like protein (KCP), transcript variant 2, mRNA [NM_199349]///Homo sapiens kielin/chordin-like protein (KCP), transcript variant 1, mRNA [NM_001135914]
core matrisome	glycoproteins	ZP4	-6.82215	3.00036	ENST00000366570	NM_021186	Homo sapiens zona pellucida glycoprotein 4 (ZP4), mRNA [NM_021186]
core matrisome	glycoproteins	ZP1	-6.30004	4.30868	ENST00000620319	NM_207341	Homo sapiens zona pellucida glycoprotein 1 (sperm receptor) (ZP1), mRNA [NM_207341]
core matrisome	glycoproteins	NID1	0.599595	514.447	ENST00000366595	NM_002508	Homo sapiens nidogen 1 (NID1), mRNA [NM_002508]
core matrisome	glycoproteins	FNDC8	-6.64888	3.38323	ENST00000158009	NM_017559	Homo sapiens fibronectin type III domain containing 8 (FNDC8), mRNA [NM_017559]
core matrisome	glycoproteins	SPON1	-6.74306	3.16944	ENST00000576479	NM_006108	Homo sapiens spondin 1, extracellular matrix protein (SPON1), mRNA [NM_006108]
core matrisome	glycoproteins	TNN	-5.32675	8.45929	ENST00000621086	NM_022093	Homo sapiens tenascin N (TNN), mRNA [NM_022093]
core matrisome	glycoproteins	FGL1	-5.30006	8.61722	ENST00000398054	NM_201553	Homo sapiens fibrinogen-like 1 (FGL1), transcript variant 4, mRNA [NM_201553]
core matrisome	glycoproteins	FBLN2	-5.5659	7.16709	ENST00000492059	NM_001004019	Homo sapiens fibulin 2 (FBLN2), transcript variant 1, mRNA [NM_001004019]
core matrisome	glycoproteins	MFAP4	-5.17667	9.38667	ENST00000574313	NM_002404	Homo sapiens microfibrillar-associated protein 4 (MFAP4), transcript variant 2, mRNA [NM_002404]
core matrisome	glycoproteins	VWA2	-3.45331	30.9952	ENST00000603594///ENST00000298715	NM_001272046///AK122716	Homo sapiens von Willebrand factor A domain containing 2 (VWA2), mRNA [NM_001272046]///von Willebrand factor A domain containing 2 [Source:HGNC Symbol;Acc:HGNC:24709] [ENST00000298715]
core matrisome	glycoproteins	CYR61	-6.00805	5.27525	ENST00000617517	NM_001554	Homo sapiens cysteine-rich, angiogenic inducer, 61 (CYR61), mRNA [NM_001554]
core matrisome	glycoproteins	LTBP2	-0.900843	181.829	ENST00000261978	NM_000428	Homo sapiens latent transforming growth factor beta binding protein 2 (LTBP2), mRNA [NM_000428]
core matrisome	glycoproteins	HMCN1	-5.49161	7.54582	ENST00000271588	NM_031935	Homo sapiens hemicentin 1 (HMCN1), mRNA [NM_031935]
core matrisome	glycoproteins	CDCP2	-1.46766	122.754	ENST00000371330	NM_201546	Homo sapiens CUB domain containing protein 2 (CDCP2), mRNA [NM_201546]
core matrisome	glycoproteins	VIT	-5.09217	9.95286	ENST00000389975///ENST00000457137///ENST00000379242	NM_053276///NM_001177972	Homo sapiens vitrin (VIT), transcript variant 1, mRNA [NM_053276]///Homo sapiens vitrin (VIT), transcript variant 5, mRNA [NM_001177972]
core matrisome	glycoproteins	FBN3	-6.13255	4.83908	ENST00000270509	NM_032447	Homo sapiens fibrillin 3 (FBN3), mRNA [NM_032447]
core matrisome	glycoproteins	GAS6	-0.349516	266.459	ENST00000327773	NM_000820	Homo sapiens growth arrest-specific 6 (GAS6), mRNA [NM_000820]
core matrisome	glycoproteins	LRG1	-1.02863	166.417	ENST00000306390	NM_052972	Homo sapiens leucine-rich alpha-2-glycoprotein 1 (LRG1), mRNA [NM_052972]
core matrisome	glycoproteins	POSTN	-6.82562	2.99316	ENST00000473823	NM_006475	Homo sapiens periostin, osteoblast specific factor (POSTN), transcript variant 1, mRNA [NM_006475]
core matrisome	glycoproteins	FBN2	-1.93092	89.039	ENST00000508053	NM_001999	Homo sapiens fibrillin 2 (FBN2), mRNA [NM_001999]
core matrisome	glycoproteins	EMILIN1	5.71095	17783.3	ENST00000613734	NM_007046	Homo sapiens elastin microfibril interfacer 1 (EMILIN1), mRNA [NM_007046]
core matrisome	glycoproteins	MATN4	-5.58922	7.05216	ENST00000372754	NM_003833	Homo sapiens matrilin 4 (MATN4), transcript variant 1, mRNA [NM_003833]
core matrisome	glycoproteins	EDIL3	-6.69005	3.28805	ENST00000380138	NM_005711	Homo sapiens EGF-like repeats and discoidin I-like domains 3 (EDIL3), transcript variant 1, mRNA [NM_005711]
core matrisome	glycoproteins	DDX26B	-0.160865	303.682	ENST00000493637///ENST00000494957	NM_182540	Homo sapiens DEAD/H (Asp-Glu-Ala-Asp/His) box polypeptide 26B (DDX26B), mRNA [NM_182540]
core matrisome	glycoproteins	CRELD2	3.57458	4044.82	ENST00000487969	NM_024324	Homo sapiens cysteine-rich with EGF-like domains 2 (CRELD2), transcript variant 2, mRNA [NM_024324]
core matrisome	glycoproteins	TECTB	-6.33488	4.20588	ENST00000369422	NM_058222	Homo sapiens tectorin beta (TECTB), mRNA [NM_058222]
core matrisome	glycoproteins	LAMB3	1.94717	1309.18	ENST00000367030	NM_001017402	Homo sapiens laminin, beta 3 (LAMB3), transcript variant 2, mRNA [NM_001017402]
core matrisome	glycoproteins	EMILIN2	7.03225	44438.8	ENST00000308080	NM_032048	Homo sapiens elastin microfibril interfacer 2 (EMILIN2), mRNA [NM_032048]
core matrisome	glycoproteins	EMID1	-3.21303	36.6121	ENST00000334018	NM_133455	Homo sapiens EMI domain containing 1 (EMID1), transcript variant 1, mRNA [NM_133455]
core matrisome	glycoproteins	IGFBP7	2.88064	2500.37	ENST00000295666	NM_001553	Homo sapiens insulin-like growth factor binding protein 7 (IGFBP7), transcript variant 1, mRNA [NM_001553]
core matrisome	glycoproteins	TINAGL1	4.17946	6151.59	ENST00000457433	NM_022164	Homo sapiens tubulointerstitial nephritis antigen-like 1 (TINAGL1), transcript variant 1, mRNA [NM_022164]
core matrisome	glycoproteins	NTN4	-6.24886	4.46427	ENST00000343702	NM_021229	Homo sapiens netrin 4 (NTN4), mRNA [NM_021229]
core matrisome	glycoproteins	FGB	-6.18083	4.67983	ENST00000302068	NM_005141	Homo sapiens fibrinogen beta chain (FGB), transcript variant 1, mRNA [NM_005141]
core matrisome	glycoproteins	WISP1	-6.8697	2.90309	ENST00000220856	NM_080838	Homo sapiens WNT1 inducible signaling pathway protein 1 (WISP1), transcript variant 2, mRNA [NM_080838]
core matrisome	glycoproteins	IGFBP1	-5.85589	5.86202	ENST00000275525	NM_000596	Homo sapiens insulin-like growth factor binding protein 1 (IGFBP1), mRNA [NM_000596]
matrisome-associated	ECM-affiliated	SDC4	3.24587	3220.69	ENST00000372733	NM_002999	Homo sapiens syndecan 4 (SDC4), mRNA [NM_002999]
matrisome-associated	ECM-affiliated	FREM1	-5.12242	9.74638	ENST00000380880///ENST00000497634	NM_144966	Homo sapiens FRAS1 related extracellular matrix 1 (FREM1), transcript variant 1, mRNA [NM_144966]///FRAS1 related extracellular matrix 1 [Source:HGNC Symbol;Acc:HGNC:23399] [ENST00000497634]
matrisome-associated	ECM-affiliated	CLEC1B	-5.5746	7.12397	ENST00000348658	NM_016509	Homo sapiens C-type lectin domain family 1, member B (CLEC1B), transcript variant 1, mRNA [NM_016509]
matrisome-associated	ECM-affiliated	MUC3A	-2.32356	67.8242	ENST00000483366///ENST00000614399///ENST00000414964	NM_005960///AB038784	Homo sapiens mucin 3A, cell surface associated (MUC3A), mRNA [NM_005960]///Homo sapiens MUC3A mRNA for intestinal mucin, partial cds. [AB038784]
matrisome-associated	ECM-affiliated	MUC22	-5.08452	10.0058	ENST00000561890	NM_001198815	Homo sapiens mucin 22 (MUC22), mRNA [NM_001198815]
matrisome-associated	ECM-affiliated	LGALS7	-2.21411	73.1699	ENST00000600304	NM_002307	Homo sapiens lectin, galactoside-binding, soluble, 7 (LGALS7), mRNA [NM_002307]
matrisome-associated	ECM-affiliated	MUC1	-2.6746	53.1753	ENST00000337604///ENST00000368396	NM_002456///NM_001044392	Homo sapiens mucin 1, cell surface associated (MUC1), transcript variant 1, mRNA [NM_002456]///Homo sapiens mucin 1, cell surface associated (MUC1), transcript variant 7, mRNA [NM_001044392]
matrisome-associated	ECM-affiliated	PLXNA2	-4.66617	13.3717	ENST00000367033	NM_025179	Homo sapiens plexin A2 (PLXNA2), mRNA [NM_025179]
matrisome-associated	ECM-affiliated	REG4	-5.26963	8.8009	ENST00000256585	NM_032044	Homo sapiens regenerating islet-derived family, member 4 (REG4), transcript variant 2, mRNA [NM_032044]
matrisome-associated	ECM-affiliated	ANXA3	-6.76341	3.12503	ENST00000505805	NM_005139	Homo sapiens annexin A3 (ANXA3), mRNA [NM_005139]
matrisome-associated	ECM-affiliated	SEMA3D	-6.16183	4.74184	ENST00000284136	NM_152754	Homo sapiens sema domain, immunoglobulin domain (Ig), short basic domain, secreted, (semaphorin) 3D (SEMA3D), mRNA [NM_152754]
matrisome-associated	ECM-affiliated	PLXDC1	-4.60311	13.9691	ENST00000461225///ENST00000315392///ENST00000578808	NM_020405	Homo sapiens plexin domain containing 1 (PLXDC1), mRNA [NM_020405]
matrisome-associated	ECM-affiliated	ANXA9	-3.30138	34.4373	ENST00000368947	NM_003568	Homo sapiens annexin A9 (ANXA9), mRNA [NM_003568]
matrisome-associated	ECM-affiliated	C1QTNF3	-4.93677	11.0848	ENST00000513471	NM_181435	Homo sapiens C1q and tumor necrosis factor related protein 3 (C1QTNF3), transcript variant 2, mRNA [NM_181435]
matrisome-associated	ECM-affiliated	GPC3	-0.555132	231.065	ENST00000394299	NM_001164617	Homo sapiens glypican 3 (GPC3), transcript variant 1, mRNA [NM_001164617]
matrisome-associated	ECM-affiliated	PLXDC2	4.36131	6977.98	ENST00000377242	NM_032812	Homo sapiens plexin domain containing 2 (PLXDC2), transcript variant 1, mRNA [NM_032812]
matrisome-associated	ECM-affiliated	CLC	-6.25846	4.43465	ENST00000221804	NM_001828	Homo sapiens Charcot-Leyden crystal galectin (CLC), mRNA [NM_001828]
matrisome-associated	ECM-affiliated	GPC5	-6.45637	3.8662	ENST00000377067	NM_004466	Homo sapiens glypican 5 (GPC5), mRNA [NM_004466]
matrisome-associated	ECM-affiliated	CLEC12A	0.0463359	350.585	ENST00000396507	NM_138337	Homo sapiens C-type lectin domain family 12, member A (CLEC12A), transcript variant 1, mRNA [NM_138337]
matrisome-associated	ECM-affiliated	CLEC7A	0.728404	562.492	ENST00000310002///ENST00000534609	NM_197954///NM_197947	Homo sapiens C-type lectin domain family 7, member A (CLEC7A), transcript variant 6, mRNA [NM_197954]///Homo sapiens C-type lectin domain family 7, member A (CLEC7A), transcript variant 1, mRNA [NM_197947]
matrisome-associated	ECM-affiliated	FCN3	-2.13832	77.1163	ENST00000498393///ENST00000270879	AK309540///NM_003665	ficolin (collagen/fibrinogen domain containing) 3 [Source:HGNC Symbol;Acc:HGNC:3625] [ENST00000498393]///Homo sapiens ficolin (collagen/fibrinogen domain containing) 3 (FCN3), transcript variant 1, mRNA [NM_003665]
matrisome-associated	ECM-affiliated	CLEC2D	2.78744	2343.94	ENST00000290855///ENST00000502784///ENST00000427761///ENST00000487752	NM_001004419///NM_013269	Homo sapiens C-type lectin domain family 2, member D (CLEC2D), transcript variant 2, mRNA [NM_001004419]///Homo sapiens C-type lectin domain family 2, member D (CLEC2D), transcript variant 1, mRNA [NM_013269]
matrisome-associated	ECM-affiliated	CLEC3B	-0.609576	222.507	ENST00000296130	NM_003278	Homo sapiens C-type lectin domain family 3, member B (CLEC3B), mRNA [NM_003278]
matrisome-associated	ECM-affiliated	LGALS3	7.97594	85475.6	ENST00000254301///ENST00000556322	NM_002306///NM_001177388	Homo sapiens lectin, galactoside-binding, soluble, 3 (LGALS3), transcript variant 1, mRNA [NM_002306]///Homo sapiens lectin, galactoside-binding, soluble, 3 (LGALS3), transcript variant 3, mRNA [NM_001177388]
matrisome-associated	ECM-affiliated	MUC19	-6.08236	5.0104		NM_173600	Homo sapiens mucin 19, oligomeric (MUC19), mRNA [NM_173600]
matrisome-associated	ECM-affiliated	SEMA3E	-6.85277	2.93735	ENST00000307792	NM_012431	Homo sapiens sema domain, immunoglobulin domain (Ig), short basic domain, secreted, (semaphorin) 3E (SEMA3E), transcript variant 1, mRNA [NM_012431]
matrisome-associated	ECM-affiliated	ANXA10	-6.22731	4.53146	ENST00000617524	NM_007193	Homo sapiens annexin A10 (ANXA10), mRNA [NM_007193]
matrisome-associated	ECM-affiliated	LGALS16	-6.42492	3.9514	ENST00000594480	NM_001190441	Homo sapiens lectin, galactoside-binding, soluble, 16 (LGALS16), mRNA [NM_001190441]
matrisome-associated	ECM-affiliated	CLEC4G	-1.11161	157.114	ENST00000620128	NM_198492	Homo sapiens C-type lectin domain family 4, member G (CLEC4G), transcript variant 1, mRNA [NM_198492]
matrisome-associated	ECM-affiliated	MUC17	-6.33909	4.1936	ENST00000379439	NM_001040105	Homo sapiens mucin 17, cell surface associated (MUC17), mRNA [NM_001040105]
matrisome-associated	ECM-affiliated	MUC5AC	-3.2398	35.9391	ENST00000621226	XM_006709945///XM_006709947	PREDICTED: Homo sapiens mucin 5AC, oligomeric mucus/gel-forming (MUC5AC), partial mRNA [XM_006709945]///PREDICTED: Homo sapiens mucin 5AC, oligomeric mucus/gel-forming (MUC5AC), partial mRNA [XM_006709947]
matrisome-associated	ECM-affiliated	CSPG4	-2.31527	68.2147	ENST00000567704///ENST00000308508	NM_001897	Homo sapiens chondroitin sulfate proteoglycan 4 (CSPG4), mRNA [NM_001897]
matrisome-associated	ECM-affiliated	SEMA6B	1.58715	1020.06	ENST00000586582	NM_032108	Homo sapiens sema domain, transmembrane domain (TM), and cytoplasmic domain, (semaphorin) 6B (SEMA6B), mRNA [NM_032108]
matrisome-associated	ECM-affiliated	ANXA1	6.87205	39768.4	ENST00000376911	NM_000700	Homo sapiens annexin A1 (ANXA1), mRNA [NM_000700]
matrisome-associated	ECM-affiliated	PLXNA1	4.28691	6627.25	ENST00000393409	NM_032242	Homo sapiens plexin A1 (PLXNA1), mRNA [NM_032242]
matrisome-associated	ECM-affiliated	CLEC4D	-0.0150084	335.99	ENST00000382064///ENST00000299665	NM_080387	Homo sapiens C-type lectin domain family 4, member D (CLEC4D), mRNA [NM_080387]
matrisome-associated	ECM-affiliated	COLEC11	-4.6619	13.4114	ENST00000416132	NM_199235	Homo sapiens collectin sub-family member 11 (COLEC11), transcript variant 2, mRNA [NM_199235]
matrisome-associated	ECM-affiliated	MUC12	-6.1259	4.86142	ENST00000536621///ENST00000305119	NM_001164462	Homo sapiens mucin 12, cell surface associated (MUC12), mRNA [NM_001164462]
matrisome-associated	ECM-affiliated	ITLN2	-6.32764	4.22702	ENST00000494442	NM_080878	Homo sapiens intelectin 2 (ITLN2), mRNA [NM_080878]
matrisome-associated	ECM-affiliated	MUC13	-6.74542	3.16426	ENST00000616727	NM_033049	Homo sapiens mucin 13, cell surface associated (MUC13), mRNA [NM_033049]
matrisome-associated	ECM-affiliated	SDC1	1.63382	1053.59	ENST00000381150	NM_001006946	Homo sapiens syndecan 1 (SDC1), transcript variant 1, mRNA [NM_001006946]
matrisome-associated	ECM-affiliated	SFTPA2	2.67033	2161.2	ENST00000372325	NM_001098668	Homo sapiens surfactant protein A2 (SFTPA2), mRNA [NM_001098668]
matrisome-associated	ECM-affiliated	REG1B	-5.64163	6.80058	ENST00000305089	NM_006507	Homo sapiens regenerating islet-derived 1 beta (REG1B), mRNA [NM_006507]
matrisome-associated	ECM-affiliated	MUC15	-6.05231	5.11583	ENST00000527569	NM_145650	Homo sapiens mucin 15, cell surface associated (MUC15), transcript variant 2, mRNA [NM_145650]
matrisome-associated	ECM-affiliated	SEMA3B	-1.20614	147.15	ENST00000619119	NM_004636	Homo sapiens sema domain, immunoglobulin domain (Ig), short basic domain, secreted, (semaphorin) 3B (SEMA3B), transcript variant 1, mRNA [NM_004636]
matrisome-associated	ECM-affiliated	PROL1	-6.70822	3.24691	ENST00000514338	NM_021225	Homo sapiens proline rich, lacrimal 1 (PROL1), transcript variant 1, mRNA [NM_021225]
matrisome-associated	ECM-affiliated	SEMA7A	0.0992535	363.683	ENST00000542748	NM_003612	Homo sapiens semaphorin 7A, GPI membrane anchor (John Milton Hagen blood group) (SEMA7A), transcript variant 1, mRNA [NM_003612]
matrisome-associated	ECM-affiliated	SEMA4C	1.39148	890.683	ENST00000467747	NM_017789	Homo sapiens sema domain, immunoglobulin domain (Ig), transmembrane domain (TM) and short cytoplasmic domain, (semaphorin) 4C (SEMA4C), mRNA [NM_017789]
matrisome-associated	ECM-affiliated	PLXNB2	4.41728	7253.99	ENST00000463165///ENST00000614805	NM_012401	Homo sapiens plexin B2 (PLXNB2), mRNA [NM_012401]
matrisome-associated	ECM-affiliated	PARM1	-6.52348	3.69048	ENST00000307428	NM_015393	Homo sapiens prostate androgen-regulated mucin-like protein 1 (PARM1), mRNA [NM_015393]
matrisome-associated	ECM-affiliated	MBL2	-6.67121	3.33126	ENST00000373968	NM_000242	Homo sapiens mannose-binding lectin (protein C) 2, soluble (MBL2), mRNA [NM_000242]
matrisome-associated	ECM-affiliated	LMAN1	-2.48444	60.6673	ENST00000251047	NM_005570	Homo sapiens lectin, mannose-binding, 1 (LMAN1), mRNA [NM_005570]
matrisome-associated	ECM-affiliated	ANXA7	3.32465	3401.45	ENST00000463788///ENST00000372919	NM_004034	Homo sapiens annexin A7 (ANXA7), transcript variant 2, mRNA [NM_004034]
matrisome-associated	ECM-affiliated	ITLN1	-3.5627	28.732	ENST00000326245	NM_017625	Homo sapiens intelectin 1 (galactofuranose binding) (ITLN1), mRNA [NM_017625]
matrisome-associated	ECM-affiliated	C1QTNF9	-6.81888	3.00717	ENST00000382071	NM_178540	Homo sapiens C1q and tumor necrosis factor related protein 9 (C1QTNF9), transcript variant 2, mRNA [NM_178540]
matrisome-associated	ECM-affiliated	CLEC4M	-1.32698	135.326	ENST00000394122///ENST00000598879	NM_001144904///NM_001144911	Homo sapiens C-type lectin domain family 4, member M (CLEC4M), transcript variant 2, mRNA [NM_001144904]///Homo sapiens C-type lectin domain family 4, member M (CLEC4M), transcript variant 3, mRNA [NM_001144911]
matrisome-associated	ECM-affiliated	SEMA6A	-6.72312	3.21353	ENST00000343348	NM_020796	Homo sapiens sema domain, transmembrane domain (TM), and cytoplasmic domain, (semaphorin) 6A (SEMA6A), transcript variant 2, mRNA [NM_020796]
matrisome-associated	ECM-affiliated	COLEC10	-6.85764	2.92745		NM_006438	Homo sapiens collectin sub-family member 10 (C-type lectin) (COLEC10), mRNA [NM_006438]
matrisome-associated	ECM-affiliated	SEMA6C	-1.2598	141.777	ENST00000341697///ENST00000613223	NM_001178061///NM_030913	Homo sapiens sema domain, transmembrane domain (TM), and cytoplasmic domain, (semaphorin) 6C (SEMA6C), transcript variant 1, mRNA [NM_001178061]///Homo sapiens sema domain, transmembrane domain (TM), and cytoplasmic domain, (semaphorin) 6C (SEMA6C), transcript variant 2, mRNA [NM_030913]
matrisome-associated	ECM-affiliated	REG3A	-5.12057	9.75887	ENST00000305165	NM_138938	Homo sapiens regenerating islet-derived 3 alpha (REG3A), transcript variant 2, mRNA [NM_138938]
matrisome-associated	ECM-affiliated	SEMA6D	-6.71769	3.22567	ENST00000389425	NM_024966	Homo sapiens sema domain, transmembrane domain (TM), and cytoplasmic domain, (semaphorin) 6D (SEMA6D), transcript variant 6, mRNA [NM_024966]
matrisome-associated	ECM-affiliated	SDC3	-0.984093	171.634	ENST00000336798	NM_014654	Homo sapiens syndecan 3 (SDC3), mRNA [NM_014654]
matrisome-associated	ECM-affiliated	MUC6	-2.02268	83.5521	ENST00000421673///ENST00000619759	AK092533///NM_005961	mucin 6, oligomeric mucus/gel-forming [Source:HGNC Symbol;Acc:HGNC:7517] [ENST00000421673]///Homo sapiens mucin 6, oligomeric mucus/gel-forming (MUC6), mRNA [NM_005961]
matrisome-associated	ECM-affiliated	CLEC12B	-1.46057	123.358	ENST00000544853///ENST00000396502	NM_205852///NM_001129998	Homo sapiens C-type lectin domain family 12, member B (CLEC12B), transcript variant 2, mRNA [NM_205852]///Homo sapiens C-type lectin domain family 12, member B (CLEC12B), transcript variant 1, mRNA [NM_001129998]
matrisome-associated	ECM-affiliated	LGALS14	-6.67278	3.32764	ENST00000360675	NM_203471	Homo sapiens lectin, galactoside-binding, soluble, 14 (LGALS14), transcript variant 2, mRNA [NM_203471]
matrisome-associated	ECM-affiliated	SFTPD	-4.09815	19.8234	ENST00000372292	NM_003019	Homo sapiens surfactant protein D (SFTPD), mRNA [NM_003019]
matrisome-associated	ECM-affiliated	REG3G	-6.75933	3.13388	ENST00000272324	NM_001008387	Homo sapiens regenerating islet-derived 3 gamma (REG3G), transcript variant 1, mRNA [NM_001008387]
matrisome-associated	ECM-affiliated	GRIFIN	-3.75358	25.1713	ENST00000614228	NM_001291784	Homo sapiens galectin-related inter-fiber protein (GRIFIN), mRNA [NM_001291784]
matrisome-associated	ECM-affiliated	LMAN1L	-1.53142	117.447	ENST00000309664	NM_021819	Homo sapiens lectin, mannose-binding, 1 like (LMAN1L), mRNA [NM_021819]
matrisome-associated	ECM-affiliated	COLEC12	0.740363	567.174	ENST00000582147	NM_130386	Homo sapiens collectin sub-family member 12 (COLEC12), mRNA [NM_130386]
matrisome-associated	ECM-affiliated	GPC1	-0.122629	311.839	ENST00000264039	NM_002081	Homo sapiens glypican 1 (GPC1), mRNA [NM_002081]
matrisome-associated	ECM-affiliated	LGALS9C	8.08613	92259.9	ENST00000580674	NM_001040078	Homo sapiens lectin, galactoside-binding, soluble, 9C (LGALS9C), mRNA [NM_001040078]
matrisome-associated	ECM-affiliated	MUC4	0.742674	568.083	ENST00000614666///ENST00000612020	NM_018406	Homo sapiens mucin 4, cell surface associated (MUC4), transcript variant 1, mRNA [NM_018406]
matrisome-associated	ECM-affiliated	MUC16	-5.37371	8.18833	ENST00000601404///ENST00000397910	NM_024690	Homo sapiens mucin 16, cell surface associated (MUC16), mRNA [NM_024690]
matrisome-associated	ECM-affiliated	PLXNA3	1.92327	1287.67	ENST00000369682	NM_017514	Homo sapiens plexin A3 (PLXNA3), mRNA [NM_017514]
matrisome-associated	ECM-affiliated	SEMA3C	0.223178	396.303	ENST00000265361	NM_006379	Homo sapiens sema domain, immunoglobulin domain (Ig), short basic domain, secreted, (semaphorin) 3C (SEMA3C), mRNA [NM_006379]
matrisome-associated	ECM-affiliated	CLEC2L	-6.78273	3.08346	ENST00000520413	NM_001080511	Homo sapiens C-type lectin domain family 2, member L (CLEC2L), mRNA [NM_001080511]
matrisome-associated	ECM-affiliated	C1QTNF4	1.79542	1178.48	ENST00000302514	NM_031909	Homo sapiens C1q and tumor necrosis factor related protein 4 (C1QTNF4), mRNA [NM_031909]
matrisome-associated	ECM-affiliated	LGALS8	0.190446	387.414	ENST00000366583///ENST00000528259	EF467046///NM_006499	lectin, galactoside-binding, soluble, 8 [Source:HGNC Symbol;Acc:HGNC:6569] [ENST00000366583]///Homo sapiens lectin, galactoside-binding, soluble, 8 (LGALS8), transcript variant 1, mRNA [NM_006499]
matrisome-associated	ECM-affiliated	LGALS1	7.3948	57134.9	ENST00000425542	NM_002305	Homo sapiens lectin, galactoside-binding, soluble, 1 (LGALS1), mRNA [NM_002305]
matrisome-associated	ECM-affiliated	GPC6	-5.07227	10.0911	ENST00000377047///ENST00000617456	NM_005708	Homo sapiens glypican 6 (GPC6), mRNA [NM_005708]
matrisome-associated	ECM-affiliated	LGALS9	3.40703	3601.33	ENST00000584386///ENST00000584605///ENST00000467111	XM_006721895///NM_002308///NM_009587	lectin, galactoside-binding, soluble, 9 [Source:HGNC Symbol;Acc:HGNC:6570] [ENST00000584386]///Homo sapiens lectin, galactoside-binding, soluble, 9 (LGALS9), transcript variant 2, mRNA [NM_002308]///Homo sapiens lectin, galactoside-binding, soluble, 9 (LGALS9), transcript variant 1, mRNA [NM_009587]
matrisome-associated	ECM-affiliated	CD209	1.86477	1236.51	ENST00000354397///ENST00000601256///ENST00000315599	NM_001144897///NM_021155	Homo sapiens CD209 molecule (CD209), transcript variant 4, mRNA [NM_001144897]///Homo sapiens CD209 molecule (CD209), transcript variant 1, mRNA [NM_021155]
matrisome-associated	ECM-affiliated	C1QTNF7	-5.22242	9.09366	ENST00000429690	NM_031911	Homo sapiens C1q and tumor necrosis factor related protein 7 (C1QTNF7), transcript variant 3, mRNA [NM_031911]
matrisome-associated	ECM-affiliated	FCN1	4.59623	8212	ENST00000371806	NM_002003	Homo sapiens ficolin (collagen/fibrinogen domain containing) 1 (FCN1), mRNA [NM_002003]
matrisome-associated	ECM-affiliated	SFTPA1	-4.87818	11.5443	ENST00000372327	NM_005411	Homo sapiens surfactant protein A1 (SFTPA1), transcript variant 1, mRNA [NM_005411]
matrisome-associated	ECM-affiliated	MUCL1	2.61215	2075.78	ENST00000308796	NM_058173	Homo sapiens mucin-like 1 (MUCL1), mRNA [NM_058173]
matrisome-associated	ECM-affiliated	CLEC2A	-5.48152	7.59874	ENST00000455827	NM_001130711///NM_207375	Homo sapiens C-type lectin domain family 2, member A (CLEC2A), transcript variant 1, mRNA [NM_001130711]///Homo sapiens C-type lectin domain family 2, member A (CLEC2A), transcript variant 2, mRNA [NM_207375]
matrisome-associated	ECM-affiliated	MUC7	-5.08992	9.96844	ENST00000413702	NM_152291	Homo sapiens mucin 7, secreted (MUC7), transcript variant 3, mRNA [NM_152291]
matrisome-associated	ECM-affiliated	OVGP1	-1.37975	130.467	ENST00000369732	NM_002557	Homo sapiens oviductal glycoprotein 1, 120kDa (OVGP1), mRNA [NM_002557]
matrisome-associated	ECM-affiliated	CLEC9A	-6.31698	4.25838		NM_207345	Homo sapiens C-type lectin domain family 9, member A (CLEC9A), mRNA [NM_207345]
matrisome-associated	ECM-affiliated	LGALS2	2.30853	1681.83	ENST00000215886	AK130682///NM_006498	Homo sapiens cDNA FLJ27172 fis, clone SYN01847. [AK130682]///Homo sapiens lectin, galactoside-binding, soluble, 2 (LGALS2), mRNA [NM_006498]
matrisome-associated	ECM-affiliated	ANXA11	5.00595	10909	ENST00000422982///ENST00000447489///ENST00000438331	NM_145869	Homo sapiens annexin A11 (ANXA11), transcript variant c, mRNA [NM_145869]///annexin A11 [Source:HGNC Symbol;Acc:HGNC:535] [ENST00000447489]///annexin A11 [Source:HGNC Symbol;Acc:HGNC:535] [ENST00000438331]
matrisome-associated	ECM-affiliated	FCN2	-5.21528	9.13879	ENST00000291744	NM_004108	Homo sapiens ficolin (collagen/fibrinogen domain containing lectin) 2 (FCN2), transcript variant SV0, mRNA [NM_004108]
matrisome-associated	ECM-affiliated	C1QL4	-6.56003	3.59815	ENST00000334221	NM_001008223	Homo sapiens complement component 1, q subcomponent-like 4 (C1QL4), mRNA [NM_001008223]
matrisome-associated	ECM-affiliated	CLEC4E	0.452477	464.573	ENST00000299663	NM_014358	Homo sapiens C-type lectin domain family 4, member E (CLEC4E), mRNA [NM_014358]
matrisome-associated	ECM-affiliated	SEMA4B	-0.87065	185.675	ENST00000560089	NM_020210	Homo sapiens sema domain, immunoglobulin domain (Ig), transmembrane domain (TM) and short cytoplasmic domain, (semaphorin) 4B (SEMA4B), transcript variant 1, mRNA [NM_020210]
matrisome-associated	ECM-affiliated	ANXA6	0.89705	632.242	ENST00000354546	NM_001155	Homo sapiens annexin A6 (ANXA6), transcript variant 1, mRNA [NM_001155]
matrisome-associated	ECM-affiliated	SFTA2	-5.99631	5.31833	ENST00000489761	NM_205854	Homo sapiens surfactant associated 2 (SFTA2), mRNA [NM_205854]
matrisome-associated	ECM-affiliated	CLEC4A	4.89307	10088	ENST00000345999	NM_016184	Homo sapiens C-type lectin domain family 4, member A (CLEC4A), transcript variant 1, mRNA [NM_016184]
matrisome-associated	ECM-affiliated	GPC2	-0.734224	204.09	ENST00000471050	XM_006715892	glypican 2 [Source:HGNC Symbol;Acc:HGNC:4450] [ENST00000471050]
matrisome-associated	ECM-affiliated	SEMA4D	0.215121	394.097	ENST00000422704///ENST00000469653	NM_006378///NM_001142287	Homo sapiens sema domain, immunoglobulin domain (Ig), transmembrane domain (TM) and short cytoplasmic domain, (semaphorin) 4D (SEMA4D), transcript variant 1, mRNA [NM_006378]///Homo sapiens sema domain, immunoglobulin domain (Ig), transmembrane domain (TM) and short cytoplasmic domain, (semaphorin) 4D (SEMA4D), transcript variant 2, mRNA [NM_001142287]
matrisome-associated	ECM-affiliated	SEMA3A	-3.27912	34.9728	ENST00000265362	NM_006080	Homo sapiens sema domain, immunoglobulin domain (Ig), short basic domain, secreted, (semaphorin) 3A (SEMA3A), mRNA [NM_006080]
matrisome-associated	ECM-affiliated	PLXNA4	-4.23952	17.973	ENST00000378539///ENST00000423507///ENST00000359827///ENST00000496550	NM_181775///NM_001105543///NM_020911	Homo sapiens plexin A4 (PLXNA4), transcript variant 2, mRNA [NM_181775]///Homo sapiens plexin A4 (PLXNA4), transcript variant 3, mRNA [NM_001105543]///Homo sapiens plexin A4 (PLXNA4), transcript variant 1, mRNA [NM_020911]
matrisome-associated	ECM-affiliated	MUC20	-1.60141	111.885		NM_001098516	Homo sapiens mucin 20, cell surface associated (MUC20), transcript variant S, mRNA [NM_001098516]
matrisome-associated	ECM-affiliated	C1QTNF5	-3.70942	25.9536	ENST00000530681	NM_015645	Homo sapiens C1q and tumor necrosis factor related protein 5 (C1QTNF5), transcript variant 1, mRNA [NM_015645]
matrisome-associated	ECM-affiliated	SEMA4G	-3.85122	23.524	ENST00000613292///ENST00000518244	NM_017893///XR_428710	Homo sapiens sema domain, immunoglobulin domain (Ig), transmembrane domain (TM) and short cytoplasmic domain, (semaphorin) 4G (SEMA4G), transcript variant 1, mRNA [NM_017893]///sema domain, immunoglobulin domain (Ig), transmembrane domain (TM) and short cytoplasmic domain, (semaphorin) 4G [Source:HGNC Symbol;Acc:HGNC:10735] [ENST00000518244]
matrisome-associated	ECM-affiliated	C1QL2	-5.01705	10.4849	ENST00000272520	NM_182528	Homo sapiens complement component 1, q subcomponent-like 2 (C1QL2), mRNA [NM_182528]
matrisome-associated	ECM-affiliated	PLXNC1	0.60034	514.713	ENST00000549217	NM_005761	Homo sapiens plexin C1 (PLXNC1), transcript variant 1, mRNA [NM_005761]
matrisome-associated	ECM-affiliated	CLEC6A	-2.61916	55.2586	ENST00000382073	NM_001007033	Homo sapiens C-type lectin domain family 6, member A (CLEC6A), mRNA [NM_001007033]
matrisome-associated	ECM-affiliated	CLEC19A	-2.00097	84.8187	ENST00000465414	NM_001256720	Homo sapiens C-type lectin domain family 19, member A (CLEC19A), mRNA [NM_001256720]
matrisome-associated	ECM-affiliated	SFTA3	-6.68385	3.30221	ENST00000519052	NM_001101341	Homo sapiens surfactant associated 3 (SFTA3), mRNA [NM_001101341]
matrisome-associated	ECM-affiliated	PLXNB3	-4.2104	18.3396	ENST00000472415	NM_001163257	Homo sapiens plexin B3 (PLXNB3), transcript variant 2, mRNA [NM_001163257]
matrisome-associated	ECM-affiliated	REG1A	-4.34429	16.7141	ENST00000233735	NM_002909	Homo sapiens regenerating islet-derived 1 alpha (REG1A), mRNA [NM_002909]
matrisome-associated	ECM-affiliated	SDC2	-0.303592	275.077		NM_002998	Homo sapiens syndecan 2 (SDC2), mRNA [NM_002998]
matrisome-associated	ECM-affiliated	CLEC5A	3.17402	3064.21	ENST00000546910	NM_013252	Homo sapiens C-type lectin domain family 5, member A (CLEC5A), transcript variant 1, mRNA [NM_013252]
matrisome-associated	ECM-affiliated	CLEC3A	-6.70946	3.24413	ENST00000299642	NM_005752	Homo sapiens C-type lectin domain family 3, member A (CLEC3A), transcript variant 1, mRNA [NM_005752]
matrisome-associated	ECM-affiliated	SFTPC	-3.31504	34.113	ENST00000521315	NM_003018	Homo sapiens surfactant protein C (SFTPC), transcript variant 1, mRNA [NM_003018]
matrisome-associated	ECM-affiliated	PLXNB1	-4.34585	16.6961	ENST00000483676	NM_002673	Homo sapiens plexin B1 (PLXNB1), transcript variant 1, mRNA [NM_002673]
matrisome-associated	ECM-affiliated	FREM3	-6.77704	3.09565		NM_001168235	Homo sapiens FRAS1 related extracellular matrix 3 (FREM3), mRNA [NM_001168235]
matrisome-associated	ECM-affiliated	C1QTNF8	-6.3557	4.14561		NM_207419	Homo sapiens C1q and tumor necrosis factor related protein 8 (C1QTNF8), mRNA [NM_207419]
matrisome-associated	ECM-affiliated	GREM1	2.40777	1801.59	ENST00000322805///ENST00000300177	NM_001191323///NM_013372	Homo sapiens gremlin 1, DAN family BMP antagonist (GREM1), transcript variant 2, mRNA [NM_001191323]///Homo sapiens gremlin 1, DAN family BMP antagonist (GREM1), transcript variant 1, mRNA [NM_013372]
matrisome-associated	ECM-affiliated	ELFN1	5.9339	20755.2	ENST00000424383	NM_001128636	Homo sapiens extracellular leucine-rich repeat and fibronectin type III domain containing 1 (ELFN1), mRNA [NM_001128636]
matrisome-associated	ECM-affiliated	C1QTNF6	-3.21865	36.4699	ENST00000493023	NM_031910	Homo sapiens C1q and tumor necrosis factor related protein 6 (C1QTNF6), transcript variant 1, mRNA [NM_031910]
matrisome-associated	ECM-affiliated	CLEC11A	3.42443	3645.04	ENST00000250340	NM_002975	Homo sapiens C-type lectin domain family 11, member A (CLEC11A), mRNA [NM_002975]
matrisome-associated	ECM-affiliated	ANXA4	4.06321	5675.34	ENST00000477632	NM_001153	Homo sapiens annexin A4 (ANXA4), mRNA [NM_001153]
matrisome-associated	ECM-affiliated	C1QL1	-4.27651	17.5182	ENST00000253407	AF095154	complement component 1, q subcomponent-like 1 [Source:HGNC Symbol;Acc:HGNC:24182] [ENST00000253407]
matrisome-associated	ECM-affiliated	LGALS4	-2.4743	61.0952	ENST00000595342	NM_006149	Homo sapiens lectin, galactoside-binding, soluble, 4 (LGALS4), mRNA [NM_006149]
matrisome-associated	ECM-affiliated	CLEC18B	-0.325429	270.945	ENST00000620745	NM_001011880	Homo sapiens C-type lectin domain family 18, member B (CLEC18B), mRNA [NM_001011880]
matrisome-associated	ECM-affiliated	MUC2	-0.918366	179.634	ENST00000622511	NM_002457	Homo sapiens mucin 2, oligomeric mucus/gel-forming (MUC2), mRNA [NM_002457]
matrisome-associated	ECM-affiliated	ANXA13	-6.73414	3.18908	ENST00000419625	NM_001003954	Homo sapiens annexin A13 (ANXA13), transcript variant 2, mRNA [NM_001003954]
matrisome-associated	ECM-affiliated	SFTPB	-6.00604	5.28259	ENST00000393822///ENST00000409383	NM_000542	Homo sapiens surfactant protein B (SFTPB), transcript variant 1, mRNA [NM_000542]
matrisome-associated	ECM-affiliated	C1QA	6.59003	32707.1	ENST00000374642	NM_015991	Homo sapiens complement component 1, q subcomponent, A chain (C1QA), mRNA [NM_015991]
matrisome-associated	ECM-affiliated	SEMA5B	-4.44125	15.6277	ENST00000357599	NM_001031702///NM_001256346	Homo sapiens sema domain, seven thrombospondin repeats (type 1 and type 1-like), transmembrane domain (TM) and short cytoplasmic domain, (semaphorin) 5B (SEMA5B), transcript variant 1, mRNA [NM_001031702]///Homo sapiens sema domain, seven thrombospondin repeats (type 1 and type 1-like), transmembrane domain (TM) and short cytoplasmic domain, (semaphorin) 5B (SEMA5B), transcript variant 2, mRNA [N…
matrisome-associated	ECM-affiliated	ANXA2	6.59754	32877.8	ENST00000421017	NM_001002857	Homo sapiens annexin A2 (ANXA2), transcript variant 2, mRNA [NM_001002857]
matrisome-associated	ECM-affiliated	CLEC14A	-6.71867	3.22347	ENST00000342213	NM_175060	Homo sapiens C-type lectin domain family 14, member A (CLEC14A), mRNA [NM_175060]
matrisome-associated	ECM-affiliated	CLEC2B	2.71341	2226.71		NM_005127	Homo sapiens C-type lectin domain family 2, member B (CLEC2B), mRNA [NM_005127]
matrisome-associated	ECM-affiliated	SEMA3F	-4.32484	16.941	ENST00000434342	NM_004186	Homo sapiens sema domain, immunoglobulin domain (Ig), short basic domain, secreted, (semaphorin) 3F (SEMA3F), mRNA [NM_004186]
matrisome-associated	ECM-affiliated	C1QTNF1	-2.41515	63.6521	ENST00000339142	NM_198594	Homo sapiens C1q and tumor necrosis factor related protein 1 (C1QTNF1), transcript variant 4, mRNA [NM_198594]
matrisome-associated	ECM-affiliated	ANXA5	7.38959	56929.1	ENST00000509648	NM_001154	Homo sapiens annexin A5 (ANXA5), mRNA [NM_001154]
matrisome-associated	ECM-affiliated	CLEC1A	0.054712	352.627	ENST00000315330	NM_001297750	Homo sapiens C-type lectin domain family 1, member A (CLEC1A), transcript variant 4, mRNA [NM_001297750]
matrisome-associated	ECM-affiliated	CLEC4C	-5.89388	5.70967	ENST00000360345	NM_130441	Homo sapiens C-type lectin domain family 4, member C (CLEC4C), transcript variant 1, mRNA [NM_130441]
matrisome-associated	ECM-affiliated	C1QL3	-6.20693	4.59591	ENST00000298943	NM_001010908	Homo sapiens complement component 1, q subcomponent-like 3 (C1QL3), mRNA [NM_001010908]
matrisome-associated	ECM-affiliated	MUC21	-6.55401	3.61319	ENST00000551904	XM_005275406	mucin-21 precursor [Source:RefSeq peptide;Acc:NP_001010909] [ENST00000551904]
matrisome-associated	ECM-affiliated	GPC4	3.97722	5346.98	ENST00000370828	NM_001448	Homo sapiens glypican 4 (GPC4), mRNA [NM_001448]
matrisome-associated	ECM-affiliated	CLEC18C	-4.71219	12.9519	ENST00000569347	NM_173619	Homo sapiens C-type lectin domain family 18, member C (CLEC18C), mRNA [NM_173619]
matrisome-associated	ECM-affiliated	C1QC	4.59597	8210.49	ENST00000374637	NM_172369	Homo sapiens complement component 1, q subcomponent, C chain (C1QC), transcript variant 2, mRNA [NM_172369]
matrisome-associated	ECM-affiliated	CSPG5	-3.85661	23.4363	ENST00000264723///ENST00000610462	NM_006574///NM_001206945	Homo sapiens chondroitin sulfate proteoglycan 5 (neuroglycan C) (CSPG5), transcript variant 1, mRNA [NM_006574]///Homo sapiens chondroitin sulfate proteoglycan 5 (neuroglycan C) (CSPG5), transcript variant 5, mRNA [NM_001206945]
matrisome-associated	ECM-affiliated	HPX	-3.54346	29.1176	ENST00000527556	NM_000613	Homo sapiens hemopexin (HPX), mRNA [NM_000613]
matrisome-associated	ECM-affiliated	CLEC10A	2.50349	1925.17	ENST00000571664	NM_182906	Homo sapiens C-type lectin domain family 10, member A (CLEC10A), transcript variant 1, mRNA [NM_182906]
matrisome-associated	ECM-affiliated	SEMA4A	2.83749	2426.69	ENST00000368286	NM_022367	Homo sapiens sema domain, immunoglobulin domain (Ig), transmembrane domain (TM) and short cytoplasmic domain, (semaphorin) 4A (SEMA4A), transcript variant 1, mRNA [NM_022367]
matrisome-associated	ECM-affiliated	FREM2	-6.14873	4.78512	ENST00000280481	NM_207361	Homo sapiens FRAS1 related extracellular matrix protein 2 (FREM2), mRNA [NM_207361]
matrisome-associated	ECM-affiliated	MUC8	-2.43322	62.8599		XM_005275730	PREDICTED: Homo sapiens mucin 8 (MUC8), mRNA [XM_005275730]
matrisome-associated	ECM-affiliated	CLEC4F	-4.89029	11.4478	ENST00000272367	NM_173535	Homo sapiens C-type lectin domain family 4, member F (CLEC4F), transcript variant 1, mRNA [NM_173535]
matrisome-associated	ECM-affiliated	SEMA3G	-1.1293	155.2	ENST00000231721	NM_020163	Homo sapiens sema domain, immunoglobulin domain (Ig), short basic domain, secreted, (semaphorin) 3G (SEMA3G), mRNA [NM_020163]
matrisome-associated	ECM-affiliated	LGALS13	-6.86453	2.91351	ENST00000621475	NM_013268	Homo sapiens lectin, galactoside-binding, soluble, 13 (LGALS13), mRNA [NM_013268]
matrisome-associated	ECM-affiliated	ELFN2	-3.93279	22.231	ENST00000613079	NM_052906	Homo sapiens extracellular leucine-rich repeat and fibronectin type III domain containing 2 (ELFN2), transcript variant 1, mRNA [NM_052906]
matrisome-associated	ECM-affiliated	CLEC17A	-1.6162	110.744	ENST00000547437	NM_001204118	Homo sapiens C-type lectin domain family 17, member A (CLEC17A), transcript variant 1, mRNA [NM_001204118]
matrisome-associated	ECM-affiliated	ANXA8L1	-3.17797	37.5128	ENST00000584982	NM_001098845	Homo sapiens annexin A8-like 1 (ANXA8L1), transcript variant 1, mRNA [NM_001098845]
matrisome-associated	ECM-affiliated	MUC5B	-5.29318	8.65841	ENST00000529681	NM_002458	Homo sapiens mucin 5B, oligomeric mucus/gel-forming (MUC5B), mRNA [NM_002458]
matrisome-associated	ECM-affiliated	SEMA4F	-4.23602	18.0168	ENST00000357877	NM_004263	Homo sapiens sema domain, immunoglobulin domain (Ig), transmembrane domain (TM) and short cytoplasmic domain, (semaphorin) 4F (SEMA4F), transcript variant 1, mRNA [NM_004263]
matrisome-associated	ECM-affiliated	LGALS12	-4.9857	10.7152	ENST00000394618	NM_033101	Homo sapiens lectin, galactoside-binding, soluble, 12 (LGALS12), transcript variant 2, mRNA [NM_033101]
matrisome-associated	ECM-affiliated	EMCN	-6.84722	2.94866	ENST00000305864	NM_016242	Homo sapiens endomucin (EMCN), transcript variant 1, mRNA [NM_016242]
matrisome-associated	ECM-affiliated	C1QTNF2	-5.59413	7.0282	ENST00000393975	NM_031908	Homo sapiens C1q and tumor necrosis factor related protein 2 (C1QTNF2), mRNA [NM_031908]
matrisome-associated	ECM-affiliated	C1QB	6.61734	33332.2	ENST00000314933	NM_000491	Homo sapiens complement component 1, q subcomponent, B chain (C1QB), mRNA [NM_000491]
matrisome-associated	ECM-affiliated	PLXND1	4.79035	9394.75	ENST00000512744	NM_015103	Homo sapiens plexin D1 (PLXND1), mRNA [NM_015103]
matrisome-associated	ECM-affiliated	SEMA5A	-2.10852	78.7258	ENST00000382496	NM_003966	Homo sapiens sema domain, seven thrombospondin repeats (type 1 and type 1-like), transmembrane domain (TM) and short cytoplasmic domain, (semaphorin) 5A (SEMA5A), mRNA [NM_003966]
matrisome-associated	regulators	OGFOD2	1.35955	871.187	ENST00000406539	NM_024623	Homo sapiens 2-oxoglutarate and iron-dependent oxygenase domain containing 2 (OGFOD2), mRNA [NM_024623]
matrisome-associated	regulators	MMP17	3.32915	3412.07	ENST00000360564	NM_016155	Homo sapiens matrix metallopeptidase 17 (membrane-inserted) (MMP17), mRNA [NM_016155]
matrisome-associated	regulators	HABP2	-6.37648	4.08633	ENST00000351270	NM_004132	Homo sapiens hyaluronan binding protein 2 (HABP2), transcript variant 1, mRNA [NM_004132]
matrisome-associated	regulators	PLAU	4.68817	8752.38	ENST00000446342	NM_002658///NM_001145031	Homo sapiens plasminogen activator, urokinase (PLAU), transcript variant 1, mRNA [NM_002658]///Homo sapiens plasminogen activator, urokinase (PLAU), transcript variant 2, mRNA [NM_001145031]
matrisome-associated	regulators	AGT	-6.56433	3.58743	ENST00000366667	NM_000029	Homo sapiens angiotensinogen (serpin peptidase inhibitor, clade A, member 8) (AGT), mRNA [NM_000029]
matrisome-associated	regulators	SERPING1	-1.06705	162.043	ENST00000405496///ENST00000278407///ENST00000531133	NM_000062	Homo sapiens serpin peptidase inhibitor, clade G (C1 inhibitor), member 1 (SERPING1), transcript variant 1, mRNA [NM_000062]///serpin peptidase inhibitor, clade G (C1 inhibitor), member 1 [Source:HGNC Symbol;Acc:HGNC:1228] [ENST00000405496]
matrisome-associated	regulators	ADAMTS7	6.54299	31657.8	ENST00000613213///ENST00000388820	NM_014272	Homo sapiens ADAM metallopeptidase with thrombospondin type 1 motif, 7 (ADAMTS7), mRNA [NM_014272]
matrisome-associated	regulators	ADAMTSL2	-3.80646	24.2654	ENST00000393061///ENST00000393060	NM_014694	Homo sapiens ADAMTS-like 2 (ADAMTSL2), transcript variant 1, mRNA [NM_014694]
matrisome-associated	regulators	OGFOD1	1.71524	1114.77	ENST00000336111	NM_018233	Homo sapiens 2-oxoglutarate and iron-dependent oxygenase domain containing 1 (OGFOD1), mRNA [NM_018233]
matrisome-associated	regulators	ADAMTSL5	5.68519	17468.5	ENST00000590440///ENST00000395467	NM_213604	Homo sapiens ADAMTS-like 5 (ADAMTSL5), mRNA [NM_213604]
matrisome-associated	regulators	F7	-3.90754	22.6234	ENST00000346342	NM_000131	Homo sapiens coagulation factor VII (serum prothrombin conversion accelerator) (F7), transcript variant 1, mRNA [NM_000131]
matrisome-associated	regulators	CST9L	-6.65514	3.36858	ENST00000376979	NM_080610	Homo sapiens cystatin 9-like (CST9L), mRNA [NM_080610]
matrisome-associated	regulators	ADAMTS1	-6.25235	4.45349	ENST00000464589	NM_006988	Homo sapiens ADAM metallopeptidase with thrombospondin type 1 motif, 1 (ADAMTS1), mRNA [NM_006988]
matrisome-associated	regulators	LOX	-6.75063	3.15284	ENST00000503759	NM_002317	Homo sapiens lysyl oxidase (LOX), transcript variant 1, mRNA [NM_002317]
matrisome-associated	regulators	CTSE	-3.09622	39.7	ENST00000360218	NM_001910	Homo sapiens cathepsin E (CTSE), transcript variant 1, mRNA [NM_001910]
matrisome-associated	regulators	CPN2	-4.63593	13.655	ENST00000323830	NM_001080513	Homo sapiens carboxypeptidase N, polypeptide 2 (CPN2), transcript variant 1, mRNA [NM_001080513]
matrisome-associated	regulators	SERPINA2	-3.86658	23.2749	ENST00000553483	NM_006220	Homo sapiens serpin peptidase inhibitor, clade A (alpha-1 antiproteinase, antitrypsin), member 2 (gene/pseudogene) (SERPINA2), transcript variant 1, mRNA [NM_006220]
matrisome-associated	regulators	PLOD1	1.47715	945.173	ENST00000481933///ENST00000358133	NM_000302	Homo sapiens procollagen-lysine, 2-oxoglutarate 5-dioxygenase 1 (PLOD1), mRNA [NM_000302]
matrisome-associated	regulators	CST11	-6.25139	4.45644	ENST00000377009	NM_130794	Homo sapiens cystatin 11 (CST11), transcript variant 1, mRNA [NM_130794]
matrisome-associated	regulators	ITIH5	-6.26463	4.41573	ENST00000397146///ENST00000397145	NM_001001851///NM_030569	Homo sapiens inter-alpha-trypsin inhibitor heavy chain family, member 5 (ITIH5), transcript variant 3, mRNA [NM_001001851]///Homo sapiens inter-alpha-trypsin inhibitor heavy chain family, member 5 (ITIH5), transcript variant 1, mRNA [NM_030569]
matrisome-associated	regulators	PCSK6	-1.83088	95.4321	ENST00000331826///ENST00000557794	NM_138322///NM_002570	Homo sapiens proprotein convertase subtilisin/kexin type 6 (PCSK6), transcript variant 3, mRNA [NM_138322]///Homo sapiens proprotein convertase subtilisin/kexin type 6 (PCSK6), transcript variant 1, mRNA [NM_002570]
matrisome-associated	regulators	HPSE	-0.534439	234.403	ENST00000405413///ENST00000507150	NM_006665	Homo sapiens heparanase (HPSE), transcript variant 1, mRNA [NM_006665]
matrisome-associated	regulators	LOXL3	2.73359	2258.07	ENST00000409549///ENST00000264094	NM_032603	Homo sapiens lysyl oxidase-like 3 (LOXL3), transcript variant 1, mRNA [NM_032603]
matrisome-associated	regulators	FAM20A	3.11354	2938.43	ENST00000375556///ENST00000590074	NM_017565	Homo sapiens family with sequence similarity 20, member A (FAM20A), transcript variant 1, mRNA [NM_017565]
matrisome-associated	regulators	CST5	5.92235	20589.7	ENST00000304710	NM_001900	Homo sapiens cystatin D (CST5), mRNA [NM_001900]
matrisome-associated	regulators	ITIH2	-5.14101	9.62157	ENST00000613369	NM_002216	Homo sapiens inter-alpha-trypsin inhibitor heavy chain 2 (ITIH2), mRNA [NM_002216]
matrisome-associated	regulators	F2	-5.79794	6.10228	ENST00000311907	NM_000506	Homo sapiens coagulation factor II (thrombin) (F2), mRNA [NM_000506]
matrisome-associated	regulators	SERPINA11	-6.75283	3.14805	ENST00000334708	NM_001080451	Homo sapiens serpin peptidase inhibitor, clade A (alpha-1 antiproteinase, antitrypsin), member 11 (SERPINA11), mRNA [NM_001080451]
matrisome-associated	regulators	PRSS12	-6.69127	3.28528	ENST00000296498	NM_003619	Homo sapiens protease, serine, 12 (neurotrypsin, motopsin) (PRSS12), mRNA [NM_003619]
matrisome-associated	regulators	ADAM15	4.43461	7341.69	ENST00000527418///ENST00000461564	NM_207197///NM_207191	Homo sapiens ADAM metallopeptidase domain 15 (ADAM15), transcript variant 6, mRNA [NM_207197]///Homo sapiens ADAM metallopeptidase domain 15 (ADAM15), transcript variant 1, mRNA [NM_207191]
matrisome-associated	regulators	SERPINE2	-4.07167	20.1906	ENST00000478966	NM_006216	Homo sapiens serpin peptidase inhibitor, clade E (nexin, plasminogen activator inhibitor type 1), member 2 (SERPINE2), transcript variant 1, mRNA [NM_006216]
matrisome-associated	regulators	ADAM19	-2.8404	47.4024	ENST00000257527///ENST00000517951	NM_033274	Homo sapiens ADAM metallopeptidase domain 19 (ADAM19), mRNA [NM_033274]
matrisome-associated	regulators	ADAM30	-5.82483	5.98957	ENST00000369400	NM_021794	Homo sapiens ADAM metallopeptidase domain 30 (ADAM30), mRNA [NM_021794]
matrisome-associated	regulators	ADAMTSL4	1.14497	750.782	ENST00000369041///ENST00000369039	NM_025008///NM_019032	Homo sapiens ADAMTS-like 4 (ADAMTSL4), transcript variant 2, mRNA [NM_025008]///Homo sapiens ADAMTS-like 4 (ADAMTSL4), transcript variant 1, mRNA [NM_019032]
matrisome-associated	regulators	ADAMTS10	0.0762328	357.926	ENST00000270328	NM_030957	Homo sapiens ADAM metallopeptidase with thrombospondin type 1 motif, 10 (ADAMTS10), transcript variant 1, mRNA [NM_030957]
matrisome-associated	regulators	ITIH6	-2.0329	82.9626	ENST00000218436	NM_198510	Homo sapiens inter-alpha-trypsin inhibitor heavy chain family, member 6 (ITIH6), mRNA [NM_198510]
matrisome-associated	regulators	TIMP3	4.76901	9256.77	ENST00000266085	NM_000362	Homo sapiens TIMP metallopeptidase inhibitor 3 (TIMP3), mRNA [NM_000362]
matrisome-associated	regulators	F13A1	1.83543	1211.61	ENST00000264870	NM_000129	Homo sapiens coagulation factor XIII, A1 polypeptide (F13A1), mRNA [NM_000129]
matrisome-associated	regulators	ELANE	-4.74955	12.6209	ENST00000263621	NM_001972	Homo sapiens elastase, neutrophil expressed (ELANE), mRNA [NM_001972]
matrisome-associated	regulators	CELA3B	-5.32074	8.49458	ENST00000374666///ENST00000290122	NM_007352	Homo sapiens chymotrypsin-like elastase family, member 3B (CELA3B), mRNA [NM_007352]
matrisome-associated	regulators	ADAM21	-4.72814	12.8095	ENST00000530196///ENST00000603540	NM_003813	Homo sapiens ADAM metallopeptidase domain 21 (ADAM21), mRNA [NM_003813]
matrisome-associated	regulators	SERPINE1	-0.28642	278.371	ENST00000223095	NM_000602	Homo sapiens serpin peptidase inhibitor, clade E (nexin, plasminogen activator inhibitor type 1), member 1 (SERPINE1), mRNA [NM_000602]
matrisome-associated	regulators	CTSC	3.39848	3580.05	ENST00000524463///ENST00000393301///ENST00000227266	NM_148170///NM_001114173///NM_001814	Homo sapiens cathepsin C (CTSC), transcript variant 2, mRNA [NM_148170]///Homo sapiens cathepsin C (CTSC), transcript variant 3, mRNA [NM_001114173]///Homo sapiens cathepsin C (CTSC), transcript variant 1, mRNA [NM_001814]
matrisome-associated	regulators	MMP1	0.522193	487.574	ENST00000315274	NM_002421	Homo sapiens matrix metallopeptidase 1 (interstitial collagenase) (MMP1), transcript variant 1, mRNA [NM_002421]
matrisome-associated	regulators	CTSG	-3.57917	28.4059	ENST00000216336	NM_001911	Homo sapiens cathepsin G (CTSG), mRNA [NM_001911]
matrisome-associated	regulators	PRSS3	-3.24663	35.7695	ENST00000457896	NM_002771	Homo sapiens protease, serine, 3 (PRSS3), transcript variant 2, mRNA [NM_002771]
matrisome-associated	regulators	CTSS	3.89048	5034.96	ENST00000607427	NM_004079	Homo sapiens cathepsin S (CTSS), transcript variant 1, mRNA [NM_004079]
matrisome-associated	regulators	P4HTM	0.789442	586.801	ENST00000472301	NM_177938	Homo sapiens prolyl 4-hydroxylase, transmembrane (endoplasmic reticulum) (P4HTM), transcript variant 3, mRNA [NM_177938]
matrisome-associated	regulators	SERPINB4	-6.82717	2.98994	ENST00000341074	NM_002974	Homo sapiens serpin peptidase inhibitor, clade B (ovalbumin), member 4 (SERPINB4), transcript variant 1, mRNA [NM_002974]
matrisome-associated	regulators	SERPINB12	-6.67943	3.31234	ENST00000269491	NM_080474	Homo sapiens serpin peptidase inhibitor, clade B (ovalbumin), member 12 (SERPINB12), mRNA [NM_080474]
matrisome-associated	regulators	PLAT	-6.72941	3.19957	ENST00000352041	NM_000930	Homo sapiens plasminogen activator, tissue (PLAT), transcript variant 1, mRNA [NM_000930]
matrisome-associated	regulators	ADAM7	-3.97119	21.6469	ENST00000175238	NM_003817	Homo sapiens ADAM metallopeptidase domain 7 (ADAM7), mRNA [NM_003817]
matrisome-associated	regulators	MMP19	6.7713	37086	ENST00000552872///ENST00000548882	NM_002429	Homo sapiens matrix metallopeptidase 19 (MMP19), transcript variant 1, mRNA [NM_002429]
matrisome-associated	regulators	BMP1	-2.80132	48.704	ENST00000471755	NM_001199///AK291620	Homo sapiens bone morphogenetic protein 1 (BMP1), transcript variant 1, mRNA [NM_001199]///bone morphogenetic protein 1 [Source:HGNC Symbol;Acc:HGNC:1067] [ENST00000471755]
matrisome-associated	regulators	TMPRSS15	-5.68092	6.61788	ENST00000284885	NM_002772	Homo sapiens transmembrane protease, serine 15 (TMPRSS15), mRNA [NM_002772]
matrisome-associated	regulators	SERPINI1	-5.7834	6.16408	ENST00000472941	NM_005025	Homo sapiens serpin peptidase inhibitor, clade I (neuroserpin), member 1 (SERPINI1), transcript variant 1, mRNA [NM_005025]
matrisome-associated	regulators	CST6	-1.00129	169.6	ENST00000312134	NM_001323	Homo sapiens cystatin E/M (CST6), mRNA [NM_001323]
matrisome-associated	regulators	PLG	-6.68186	3.30677	ENST00000308192	NM_000301	Homo sapiens plasminogen (PLG), transcript variant 1, mRNA [NM_000301]
matrisome-associated	regulators	MMP2	-1.07718	160.91	ENST00000219070	NM_004530	Homo sapiens matrix metallopeptidase 2 (gelatinase A, 72kDa gelatinase, 72kDa type IV collagenase) (MMP2), transcript variant 1, mRNA [NM_004530]
matrisome-associated	regulators	F13B	-6.66941	3.33542	ENST00000367412	NM_001994	Homo sapiens coagulation factor XIII, B polypeptide (F13B), mRNA [NM_001994]
matrisome-associated	regulators	MASP1	-6.3949	4.03449	ENST00000337774///ENST00000169293	NM_001879///NM_001031849	Homo sapiens mannan-binding lectin serine peptidase 1 (C4/C2 activating component of Ra-reactive factor) (MASP1), transcript variant 1, mRNA [NM_001879]///Homo sapiens mannan-binding lectin serine peptidase 1 (C4/C2 activating component of Ra-reactive factor) (MASP1), transcript variant 3, mRNA [NM_001031849]
matrisome-associated	regulators	SERPINC1	-4.99941	10.6138	ENST00000367698	NM_000488	Homo sapiens serpin peptidase inhibitor, clade C (antithrombin), member 1 (SERPINC1), mRNA [NM_000488]
matrisome-associated	regulators	LOXL2	-2.63644	54.6005	ENST00000389131	NM_002318	Homo sapiens lysyl oxidase-like 2 (LOXL2), mRNA [NM_002318]
matrisome-associated	regulators	ADAM33	-1.07116	161.582	ENST00000617732///ENST00000350009///ENST00000619289	NM_153202///NM_025220	Homo sapiens ADAM metallopeptidase domain 33 (ADAM33), transcript variant 2, mRNA [NM_153202]///Homo sapiens ADAM metallopeptidase domain 33 (ADAM33), transcript variant 1, mRNA [NM_025220]
matrisome-associated	regulators	MMP26	-6.27169	4.39418	ENST00000300762	NM_021801	Homo sapiens matrix metallopeptidase 26 (MMP26), mRNA [NM_021801]
matrisome-associated	regulators	MMP27	-6.67261	3.32805	ENST00000260229	NM_022122	Homo sapiens matrix metallopeptidase 27 (MMP27), mRNA [NM_022122]
matrisome-associated	regulators	ADAMTS6	-5.68909	6.58048	ENST00000381052///ENST00000464680	NM_197941	Homo sapiens ADAM metallopeptidase with thrombospondin type 1 motif, 6 (ADAMTS6), mRNA [NM_197941]
matrisome-associated	regulators	F12	-2.25806	70.9745	ENST00000253496	NM_000505	Homo sapiens coagulation factor XII (Hageman factor) (F12), mRNA [NM_000505]
matrisome-associated	regulators	CST3	6.72688	35961.4	ENST00000398409///ENST00000398411	NM_000099///NM_001288614	Homo sapiens cystatin C (CST3), transcript variant 1, mRNA [NM_000099]///Homo sapiens cystatin C (CST3), transcript variant 2, mRNA [NM_001288614]
matrisome-associated	regulators	MMP9	10.0668	364137	ENST00000372330	NM_004994	Homo sapiens matrix metallopeptidase 9 (gelatinase B, 92kDa gelatinase, 92kDa type IV collagenase) (MMP9), mRNA [NM_004994]
matrisome-associated	regulators	MMP13	-6.48185	3.79851	ENST00000260302	NM_002427	Homo sapiens matrix metallopeptidase 13 (collagenase 3) (MMP13), mRNA [NM_002427]
matrisome-associated	regulators	TGM2	1.56461	1004.25	ENST00000469269///ENST00000468262	NM_004613///NM_198951	Homo sapiens transglutaminase 2 (TGM2), transcript variant 1, mRNA [NM_004613]///Homo sapiens transglutaminase 2 (TGM2), transcript variant 2, mRNA [NM_198951]
matrisome-associated	regulators	AMBP	-6.66079	3.35541	ENST00000265132	NM_001633	Homo sapiens alpha-1-microglobulin/bikunin precursor (AMBP), mRNA [NM_001633]
matrisome-associated	regulators	MMP12	-0.360085	264.514	ENST00000571244	NM_002426	Homo sapiens matrix metallopeptidase 12 (macrophage elastase) (MMP12), mRNA [NM_002426]
matrisome-associated	regulators	ADAM12	-2.29868	69.0039	ENST00000368676///ENST00000368679	NM_021641///NM_003474	Homo sapiens ADAM metallopeptidase domain 12 (ADAM12), transcript variant 2, mRNA [NM_021641]///Homo sapiens ADAM metallopeptidase domain 12 (ADAM12), transcript variant 1, mRNA [NM_003474]
matrisome-associated	regulators	SERPINA4	-6.56999	3.57339	ENST00000298841	NM_006215	Homo sapiens serpin peptidase inhibitor, clade A (alpha-1 antiproteinase, antitrypsin), member 4 (SERPINA4), transcript variant 3, mRNA [NM_006215]
matrisome-associated	regulators	SERPINF1	2.82713	2409.32	ENST00000572517	NM_002615	Homo sapiens serpin peptidase inhibitor, clade F (alpha-2 antiplasmin, pigment epithelium derived factor), member 1 (SERPINF1), mRNA [NM_002615]
matrisome-associated	regulators	SERPINI2	-6.72809	3.20248	ENST00000471111	NM_006217	Homo sapiens serpin peptidase inhibitor, clade I (pancpin), member 2 (SERPINI2), transcript variant 2, mRNA [NM_006217]
matrisome-associated	regulators	PAPPA	-5.7907	6.13298	ENST00000328252	NM_002581	Homo sapiens pregnancy-associated plasma protein A, pappalysin 1 (PAPPA), mRNA [NM_002581]
matrisome-associated	regulators	CTSA	6.34398	27578.7	ENST00000372459	NM_001127695///NM_000308	Homo sapiens cathepsin A (CTSA), transcript variant 2, mRNA [NM_001127695]///Homo sapiens cathepsin A (CTSA), transcript variant 1, mRNA [NM_000308]
matrisome-associated	regulators	HYAL1	-3.77431	24.8121	ENST00000320295	NM_153281	Homo sapiens hyaluronoglucosaminidase 1 (HYAL1), transcript variant 8, mRNA [NM_153281]
matrisome-associated	regulators	SERPINB10	-6.8719	2.89865	ENST00000619595	NM_005024	Homo sapiens serpin peptidase inhibitor, clade B (ovalbumin), member 10 (SERPINB10), mRNA [NM_005024]
matrisome-associated	regulators	HYAL3	-1.66689	106.92	ENST00000336307///ENST00000359051	NM_003549	Homo sapiens hyaluronoglucosaminidase 3 (HYAL3), transcript variant 1, mRNA [NM_003549]
matrisome-associated	regulators	CTSH	8.28054	105569	ENST00000533777	NM_004390	Homo sapiens cathepsin H (CTSH), mRNA [NM_004390]
matrisome-associated	regulators	ADAM29	-6.49634	3.76056	ENST00000514159	NM_014269	Homo sapiens ADAM metallopeptidase domain 29 (ADAM29), transcript variant 1, mRNA [NM_014269]
matrisome-associated	regulators	SERPINA6	-0.815063	192.969	ENST00000341584	NM_001756	Homo sapiens serpin peptidase inhibitor, clade A (alpha-1 antiproteinase, antitrypsin), member 6 (SERPINA6), mRNA [NM_001756]
matrisome-associated	regulators	ADAM9	-0.755238	201.139		NM_003816	Homo sapiens ADAM metallopeptidase domain 9 (ADAM9), transcript variant 1, mRNA [NM_003816]
matrisome-associated	regulators	PLOD3	4.47057	7526.97	ENST00000223127	NM_001084	Homo sapiens procollagen-lysine, 2-oxoglutarate 5-dioxygenase 3 (PLOD3), mRNA [NM_001084]
matrisome-associated	regulators	HTRA1	5.75684	18358.1	ENST00000420892	NM_002775	Homo sapiens HtrA serine peptidase 1 (HTRA1), mRNA [NM_002775]
matrisome-associated	regulators	MMP23B	-3.29148	34.6746	ENST00000512731	NM_006983	Homo sapiens matrix metallopeptidase 23B (MMP23B), mRNA [NM_006983]
matrisome-associated	regulators	MMP14	4.39473	7141.51	ENST00000311852	NM_004995	Homo sapiens matrix metallopeptidase 14 (membrane-inserted) (MMP14), mRNA [NM_004995]
matrisome-associated	regulators	TGM1	-2.14922	76.5359	ENST00000206765	NM_000359	Homo sapiens transglutaminase 1 (TGM1), mRNA [NM_000359]
matrisome-associated	regulators	MMP10	-4.48534	15.1573	ENST00000279441	NM_002425	Homo sapiens matrix metallopeptidase 10 (stromelysin 2) (MMP10), mRNA [NM_002425]
matrisome-associated	regulators	CTSW	-3.83999	23.7079	ENST00000307886	NM_001335	Homo sapiens cathepsin W (CTSW), mRNA [NM_001335]
matrisome-associated	regulators	A2M	7.67405	69336.9	ENST00000318602	NM_000014	Homo sapiens alpha-2-macroglobulin (A2M), mRNA [NM_000014]
matrisome-associated	regulators	LOXL1	-6.86034	2.92198	ENST00000566530	NM_005576	Homo sapiens lysyl oxidase-like 1 (LOXL1), mRNA [NM_005576]
matrisome-associated	regulators	ADAM10	1.90373	1270.35	ENST00000260408///ENST00000396136	NM_001110	Homo sapiens ADAM metallopeptidase domain 10 (ADAM10), mRNA [NM_001110]
matrisome-associated	regulators	PAPPA2	-6.29882	4.31231	ENST00000367662///ENST00000367661	NM_020318///NM_021936	Homo sapiens pappalysin 2 (PAPPA2), transcript variant 1, mRNA [NM_020318]///Homo sapiens pappalysin 2 (PAPPA2), transcript variant 2, mRNA [NM_021936]
matrisome-associated	regulators	TGM4	-6.80588	3.03438	ENST00000296125	NM_003241	Homo sapiens transglutaminase 4 (TGM4), mRNA [NM_003241]
matrisome-associated	regulators	TIMP4	-2.52761	58.8788	ENST00000287814	NM_003256	Homo sapiens TIMP metallopeptidase inhibitor 4 (TIMP4), mRNA [NM_003256]
matrisome-associated	regulators	SPAM1	-5.69419	6.55726	ENST00000402183	NM_001174044	Homo sapiens sperm adhesion molecule 1 (PH-20 hyaluronidase, zona pellucida binding) (SPAM1), transcript variant 3, mRNA [NM_001174044]
matrisome-associated	regulators	CTSZ	5.26491	13053.9	ENST00000503833///ENST00000217131	BC025419///NM_001336	cathepsin Z [Source:HGNC Symbol;Acc:HGNC:2547] [ENST00000503833]///Homo sapiens cathepsin Z (CTSZ), mRNA [NM_001336]
matrisome-associated	regulators	ADAM17	2.39921	1790.93	ENST00000310823	NM_003183	Homo sapiens ADAM metallopeptidase domain 17 (ADAM17), mRNA [NM_003183]
matrisome-associated	regulators	SERPINA9	-6.37322	4.09557	ENST00000538527	NM_175739	Homo sapiens serpin peptidase inhibitor, clade A (alpha-1 antiproteinase, antitrypsin), member 9 (SERPINA9), transcript variant 1, mRNA [NM_175739]
matrisome-associated	regulators	HTRA4	1.28863	829.391	ENST00000302495	NM_153692	Homo sapiens HtrA serine peptidase 4 (HTRA4), mRNA [NM_153692]
matrisome-associated	regulators	HTRA3	-3.77596	24.7838	ENST00000382512///ENST00000307358	NM_001297559///NM_053044	Homo sapiens HtrA serine peptidase 3 (HTRA3), transcript variant 2, mRNA [NM_001297559]///Homo sapiens HtrA serine peptidase 3 (HTRA3), transcript variant 1, mRNA [NM_053044]
matrisome-associated	regulators	P4HA2	0.84022	607.822	ENST00000395164///ENST00000379104	NM_001017973///NM_004199	Homo sapiens prolyl 4-hydroxylase, alpha polypeptide II (P4HA2), transcript variant 2, mRNA [NM_001017973]///Homo sapiens prolyl 4-hydroxylase, alpha polypeptide II (P4HA2), transcript variant 1, mRNA [NM_004199]
matrisome-associated	regulators	SERPINB9	1.53971	987.062	ENST00000380698	NM_004155	Homo sapiens serpin peptidase inhibitor, clade B (ovalbumin), member 9 (SERPINB9), mRNA [NM_004155]
matrisome-associated	regulators	CSTL1	-4.82303	11.9941	ENST00000619238///ENST00000347397	NM_138283	Homo sapiens cystatin-like 1 (CSTL1), mRNA [NM_138283]
matrisome-associated	regulators	TLL1	-5.728	6.40538	ENST00000513213///ENST00000061240	NM_001204760///NM_012464	Homo sapiens tolloid-like 1 (TLL1), transcript variant 2, mRNA [NM_001204760]///Homo sapiens tolloid-like 1 (TLL1), transcript variant 1, mRNA [NM_012464]
matrisome-associated	regulators	KAZALD1	-2.51318	59.4707	ENST00000370200///ENST00000465807	NM_030929///XR_246107	Homo sapiens Kazal-type serine peptidase inhibitor domain 1 (KAZALD1), mRNA [NM_030929]///Kazal-type serine peptidase inhibitor domain 1 [Source:HGNC Symbol;Acc:HGNC:25460] [ENST00000465807]
matrisome-associated	regulators	P4HA1	2.96854	2657.45	ENST00000263556	NM_001142595	Homo sapiens prolyl 4-hydroxylase, alpha polypeptide I (P4HA1), transcript variant 3, mRNA [NM_001142595]
matrisome-associated	regulators	ITIH1	-2.41597	63.6158	ENST00000494705	NM_002215	Homo sapiens inter-alpha-trypsin inhibitor heavy chain 1 (ITIH1), transcript variant 1, mRNA [NM_002215]
matrisome-associated	regulators	SERPINA3	-2.07638	80.4995	ENST00000393078///ENST00000555820	NM_001085	Homo sapiens serpin peptidase inhibitor, clade A (alpha-1 antiproteinase, antitrypsin), member 3 (SERPINA3), mRNA [NM_001085]
matrisome-associated	regulators	EGLN3	-4.94262	11.0399		NM_022073	Homo sapiens egl-9 family hypoxia-inducible factor 3 (EGLN3), mRNA [NM_022073]
matrisome-associated	regulators	ADAMTS20	-6.70522	3.25366	ENST00000615814///ENST00000395541	NM_025003///AJ515154	Homo sapiens ADAM metallopeptidase with thrombospondin type 1 motif, 20 (ADAMTS20), mRNA [NM_025003]///ADAM metallopeptidase with thrombospondin type 1 motif, 20 [Source:HGNC Symbol;Acc:HGNC:17178] [ENST00000395541]
matrisome-associated	regulators	ADAMTS9	-6.85367	2.93552	ENST00000477180	NM_182920	Homo sapiens ADAM metallopeptidase with thrombospondin type 1 motif, 9 (ADAMTS9), mRNA [NM_182920]
matrisome-associated	regulators	CELA2B	-3.37067	32.8226	ENST00000488764	NM_015849	Homo sapiens chymotrypsin-like elastase family, member 2B (CELA2B), mRNA [NM_015849]
matrisome-associated	regulators	ADAMTS18	-6.67394	3.32499	ENST00000282849	NM_199355	Homo sapiens ADAM metallopeptidase with thrombospondin type 1 motif, 18 (ADAMTS18), mRNA [NM_199355]
matrisome-associated	regulators	ADAMTS2	-5.48779	7.56581	ENST00000274609	NM_021599	Homo sapiens ADAM metallopeptidase with thrombospondin type 1 motif, 2 (ADAMTS2), transcript variant 2, mRNA [NM_021599]
matrisome-associated	regulators	HPSE2	-6.57584	3.55894	ENST00000370546///ENST00000370552	NM_021828	Homo sapiens heparanase 2 (inactive) (HPSE2), transcript variant 1, mRNA [NM_021828]
matrisome-associated	regulators	CPAMD8	1.21587	788.605	ENST00000596224///ENST00000443027	NM_015692	Homo sapiens C3 and PZP-like, alpha-2-macroglobulin domain containing 8 (CPAMD8), mRNA [NM_015692]
matrisome-associated	regulators	NGLY1	3.92395	5153.13	ENST00000496726	NM_018297	Homo sapiens N-glycanase 1 (NGLY1), transcript variant 1, mRNA [NM_018297]
matrisome-associated	regulators	CTSB	8.47256	120597	ENST00000353047	NM_147780	Homo sapiens cathepsin B (CTSB), transcript variant 2, mRNA [NM_147780]
matrisome-associated	regulators	LEPREL2	-0.0603545	325.594	ENST00000536140	NM_014262	Homo sapiens leprecan-like 2 (LEPREL2), mRNA [NM_014262]
matrisome-associated	regulators	CD109	3.91703	5128.46	ENST00000287097	NM_133493	Homo sapiens CD109 molecule (CD109), transcript variant 1, mRNA [NM_133493]
matrisome-associated	regulators	SERPINB2	-0.762884	200.075	ENST00000457692///ENST00000404622	NM_002575	Homo sapiens serpin peptidase inhibitor, clade B (ovalbumin), member 2 (SERPINB2), transcript variant 2, mRNA [NM_002575]///serpin peptidase inhibitor, clade B (ovalbumin), member 2 [Source:HGNC Symbol;Acc:HGNC:8584] [ENST00000404622]
matrisome-associated	regulators	PZP	-0.53178	234.835	ENST00000535230	NM_002864	Homo sapiens pregnancy-zone protein (PZP), mRNA [NM_002864]
matrisome-associated	regulators	SULF1	-6.71629	3.2288	ENST00000531512	NM_015170	Homo sapiens sulfatase 1 (SULF1), transcript variant 3, mRNA [NM_015170]
matrisome-associated	regulators	SERPINA10	-4.16096	18.9789	ENST00000554173	NM_016186	Homo sapiens serpin peptidase inhibitor, clade A (alpha-1 antiproteinase, antitrypsin), member 10 (SERPINA10), transcript variant 1, mRNA [NM_016186]
matrisome-associated	regulators	MMP3	-4.15234	19.0926	ENST00000299855	NM_002422	Homo sapiens matrix metallopeptidase 3 (stromelysin 1, progelatinase) (MMP3), mRNA [NM_002422]
matrisome-associated	regulators	MEP1A	-1.71744	103.239	ENST00000230588	NM_005588	Homo sapiens meprin A, alpha (PABA peptide hydrolase) (MEP1A), mRNA [NM_005588]
matrisome-associated	regulators	KY	-6.47566	3.81485	ENST00000506319///ENST00000423778	BC024014///NM_178554	kyphoscoliosis peptidase [Source:HGNC Symbol;Acc:HGNC:26576] [ENST00000506319]///Homo sapiens kyphoscoliosis peptidase (KY), mRNA [NM_178554]
matrisome-associated	regulators	TGM5	-6.79481	3.05777	ENST00000396996	NM_201631	Homo sapiens transglutaminase 5 (TGM5), transcript variant 1, mRNA [NM_201631]
matrisome-associated	regulators	ADAMTSL3	-6.19361	4.63854	ENST00000567476///ENST00000569510	NM_207517	Homo sapiens ADAMTS-like 3 (ADAMTSL3), transcript variant 1, mRNA [NM_207517]
matrisome-associated	regulators	CST9	-5.69652	6.5467	ENST00000376971	NM_001008693	Homo sapiens cystatin 9 (testatin) (CST9), mRNA [NM_001008693]
matrisome-associated	regulators	SERPINB7	-4.77906	12.3653	ENST00000398019	NM_001040147	Homo sapiens serpin peptidase inhibitor, clade B (ovalbumin), member 7 (SERPINB7), transcript variant 2, mRNA [NM_001040147]
matrisome-associated	regulators	ADAM23	-4.91402	11.261	ENST00000444281///ENST00000374415	NM_003812	Homo sapiens ADAM metallopeptidase domain 23 (ADAM23), mRNA [NM_003812]
matrisome-associated	regulators	CST1	-5.93978	5.53085	ENST00000398402	NM_001898	Homo sapiens cystatin SN (CST1), mRNA [NM_001898]
matrisome-associated	regulators	CTSV	-1.18886	148.923	ENST00000259470	NM_001333	Homo sapiens cathepsin V (CTSV), transcript variant 1, mRNA [NM_001333]
matrisome-associated	regulators	MMP16	-6.52477	3.68716	ENST00000544227	NM_005941	Homo sapiens matrix metallopeptidase 16 (membrane-inserted) (MMP16), mRNA [NM_005941]
matrisome-associated	regulators	MEP1B	-5.87155	5.79871	ENST00000269202	NM_005925	Homo sapiens meprin A, beta (MEP1B), mRNA [NM_005925]
matrisome-associated	regulators	CSTA	2.57577	2024.09	ENST00000264474	NM_005213	Homo sapiens cystatin A (stefin A) (CSTA), mRNA [NM_005213]
matrisome-associated	regulators	SERPINA5	-6.77526	3.09948	ENST00000553780	NM_000624	Homo sapiens serpin peptidase inhibitor, clade A (alpha-1 antiproteinase, antitrypsin), member 5 (SERPINA5), mRNA [NM_000624]
matrisome-associated	regulators	ADAMTS13	-2.49109	60.3881	ENST00000371911///ENST00000371929	NM_139026///NM_139025	Homo sapiens ADAM metallopeptidase with thrombospondin type 1 motif, 13 (ADAMTS13), transcript variant 3, mRNA [NM_139026]///Homo sapiens ADAM metallopeptidase with thrombospondin type 1 motif, 13 (ADAMTS13), transcript variant 1, mRNA [NM_139025]
matrisome-associated	regulators	MASP2	-3.77434	24.8116	ENST00000400897///ENST00000400898	NM_006610///NM_139208	Homo sapiens mannan-binding lectin serine peptidase 2 (MASP2), transcript variant 1, mRNA [NM_006610]///Homo sapiens mannan-binding lectin serine peptidase 2 (MASP2), transcript variant 2, mRNA [NM_139208]
matrisome-associated	regulators	ASTL	-3.08808	39.9245	ENST00000342380	NM_001002036	Homo sapiens astacin-like metallo-endopeptidase (M12 family) (ASTL), mRNA [NM_001002036]
matrisome-associated	regulators	ADAMTSL1	-3.97908	21.5289	ENST00000388710///ENST00000380566///ENST00000542621///ENST00000327883	NM_001040272///NM_052866	Homo sapiens ADAMTS-like 1 (ADAMTSL1), transcript variant 4, mRNA [NM_001040272]///Homo sapiens ADAMTS-like 1 (ADAMTSL1), transcript variant 2, mRNA [NM_052866]
matrisome-associated	regulators	ADAM8	5.04486	11207.2	ENST00000445355	NM_001109	Homo sapiens ADAM metallopeptidase domain 8 (ADAM8), transcript variant 1, mRNA [NM_001109]
matrisome-associated	regulators	ADAM32	-5.5135	7.43219	ENST00000379907///ENST00000618895	NM_145004	Homo sapiens ADAM metallopeptidase domain 32 (ADAM32), mRNA [NM_145004]
matrisome-associated	regulators	MMP15	-1.52632	117.863	ENST00000219271	NM_002428	Homo sapiens matrix metallopeptidase 15 (membrane-inserted) (MMP15), mRNA [NM_002428]
matrisome-associated	regulators	ADAMDEC1	3.85754	4921.3	ENST00000520193	NM_001145271	Homo sapiens ADAM-like, decysin 1 (ADAMDEC1), transcript variant 2, mRNA [NM_001145271]
matrisome-associated	regulators	ADAM11	-3.68769	26.3476	ENST00000355638	NM_002390	Homo sapiens ADAM metallopeptidase domain 11 (ADAM11), mRNA [NM_002390]
matrisome-associated	regulators	HMSD	-6.46503	3.84305	ENST00000408945	NM_001123366	Homo sapiens histocompatibility (minor) serpin domain containing (HMSD), mRNA [NM_001123366]
matrisome-associated	regulators	ADAM22	-6.22991	4.52331	ENST00000398201	NM_021721	Homo sapiens ADAM metallopeptidase domain 22 (ADAM22), transcript variant 5, mRNA [NM_021721]
matrisome-associated	regulators	MMP8	-6.58049	3.54747	ENST00000528662	NM_002424	Homo sapiens matrix metallopeptidase 8 (neutrophil collagenase) (MMP8), mRNA [NM_002424]
matrisome-associated	regulators	HYAL2	5.0355	11134.7	ENST00000442581	NM_033158	Homo sapiens hyaluronoglucosaminidase 2 (HYAL2), transcript variant 2, mRNA [NM_033158]
matrisome-associated	regulators	SERPINB8	0.826478	602.059	ENST00000481726	NM_001031848	Homo sapiens serpin peptidase inhibitor, clade B (ovalbumin), member 8 (SERPINB8), transcript variant 3, mRNA [NM_001031848]
matrisome-associated	regulators	SERPINB1	4.26048	6506.97	ENST00000468511	NM_030666	Homo sapiens serpin peptidase inhibitor, clade B (ovalbumin), member 1 (SERPINB1), transcript variant 1, mRNA [NM_030666]
matrisome-associated	regulators	MMP20	-6.68638	3.29642	ENST00000542305	NM_004771	Homo sapiens matrix metallopeptidase 20 (MMP20), mRNA [NM_004771]
matrisome-associated	regulators	CST8	-6.40611	4.00327	ENST00000449810	NM_005492	Homo sapiens cystatin 8 (cystatin-related epididymal specific) (CST8), transcript variant 1, mRNA [NM_005492]
matrisome-associated	regulators	F9	-6.29873	4.31258	ENST00000218099	NM_000133	Homo sapiens coagulation factor IX (F9), mRNA [NM_000133]
matrisome-associated	regulators	SULF2	3.54977	3975.87	ENST00000467815	NM_018837	Homo sapiens sulfatase 2 (SULF2), transcript variant 1, mRNA [NM_018837]
matrisome-associated	regulators	EGLN1	1.32985	853.432	ENST00000476717	NM_022051	Homo sapiens egl-9 family hypoxia-inducible factor 1 (EGLN1), mRNA [NM_022051]
matrisome-associated	regulators	ADAM18	-6.65284	3.37397	ENST00000520772///ENST00000520087	NM_001190956///NM_014237	Homo sapiens ADAM metallopeptidase domain 18 (ADAM18), transcript variant 2, mRNA [NM_001190956]///Homo sapiens ADAM metallopeptidase domain 18 (ADAM18), transcript variant 1, mRNA [NM_014237]
matrisome-associated	regulators	SERPINA1	3.10789	2926.93	ENST00000402629///ENST00000449399	BX248257///NM_001002236	serpin peptidase inhibitor, clade A (alpha-1 antiproteinase, antitrypsin), member 1 [Source:HGNC Symbol;Acc:HGNC:8941] [ENST00000402629]///Homo sapiens serpin peptidase inhibitor, clade A (alpha-1 antiproteinase, antitrypsin), member 1 (SERPINA1), transcript variant 2, mRNA [NM_001002236]
matrisome-associated	regulators	SERPINF2	-3.81213	24.1702	ENST00000450523	NM_000934	Homo sapiens serpin peptidase inhibitor, clade F (alpha-2 antiplasmin, pigment epithelium derived factor), member 2 (SERPINF2), transcript variant 1, mRNA [NM_000934]
matrisome-associated	regulators	ADAMTS8	-4.50383	14.9643	ENST00000257359	NM_007037	Homo sapiens ADAM metallopeptidase with thrombospondin type 1 motif, 8 (ADAMTS8), mRNA [NM_007037]
matrisome-associated	regulators	HRG	-4.63543	13.6597	ENST00000495413	NM_000412	Homo sapiens histidine-rich glycoprotein (HRG), mRNA [NM_000412]
matrisome-associated	regulators	CST7	-2.08096	80.2439	ENST00000480798	NM_003650	Homo sapiens cystatin F (leukocystatin) (CST7), mRNA [NM_003650]
matrisome-associated	regulators	SERPINB11	-5.62546	6.87721	ENST00000382749///ENST00000467649	NM_080475	Homo sapiens serpin peptidase inhibitor, clade B (ovalbumin), member 11 (gene/pseudogene) (SERPINB11), transcript variant 1, mRNA [NM_080475]
matrisome-associated	regulators	CTSK	4.18125	6159.25	ENST00000271651	NM_000396	Homo sapiens cathepsin K (CTSK), mRNA [NM_000396]
matrisome-associated	regulators	MMP21	-3.47476	30.5379	ENST00000368808	NM_147191	Homo sapiens matrix metallopeptidase 21 (MMP21), mRNA [NM_147191]
matrisome-associated	regulators	PCSK5	1.56592	1005.15	ENST00000545128///ENST00000376767///ENST00000376752	NM_001190482///NM_006200	Homo sapiens proprotein convertase subtilisin/kexin type 5 (PCSK5), transcript variant 1, mRNA [NM_001190482]///Homo sapiens proprotein convertase subtilisin/kexin type 5 (PCSK5), transcript variant 2, mRNA [NM_006200]
matrisome-associated	regulators	PLOD2	-3.90127	22.7219	ENST00000360060	NM_182943	Homo sapiens procollagen-lysine, 2-oxoglutarate 5-dioxygenase 2 (PLOD2), transcript variant 1, mRNA [NM_182943]
matrisome-associated	regulators	MMP24	-5.54776	7.25776	ENST00000246186	NM_006690	Homo sapiens matrix metallopeptidase 24 (membrane-inserted) (MMP24), mRNA [NM_006690]
matrisome-associated	regulators	LOXL4	-6.87013	2.90222	ENST00000260702	NM_032211	Homo sapiens lysyl oxidase-like 4 (LOXL4), mRNA [NM_032211]
matrisome-associated	regulators	SERPINB6	3.74697	4558.23	ENST00000616722	NM_001195291///NM_004568	Homo sapiens serpin peptidase inhibitor, clade B (ovalbumin), member 6 (SERPINB6), transcript variant 2, mRNA [NM_001195291]///Homo sapiens serpin peptidase inhibitor, clade B (ovalbumin), member 6 (SERPINB6), transcript variant 1, mRNA [NM_004568]
matrisome-associated	regulators	TIMP2	7.70501	70840.9	ENST00000262768	NM_003255	Homo sapiens TIMP metallopeptidase inhibitor 2 (TIMP2), mRNA [NM_003255]
matrisome-associated	regulators	ADAMTS17	-5.31323	8.53893	ENST00000378898	NM_139057///AK131344	Homo sapiens ADAM metallopeptidase with thrombospondin type 1 motif, 17 (ADAMTS17), mRNA [NM_139057]///ADAM metallopeptidase with thrombospondin type 1 motif, 17 [Source:HGNC Symbol;Acc:HGNC:17109] [ENST00000378898]
matrisome-associated	regulators	CELA3A	-4.50615	14.9403	ENST00000374663///ENST00000400271	AK308514///NM_005747	chymotrypsin-like elastase family, member 3A [Source:HGNC Symbol;Acc:HGNC:15944] [ENST00000374663]///Homo sapiens chymotrypsin-like elastase family, member 3A (CELA3A), mRNA [NM_005747]
matrisome-associated	regulators	ADAMTS4	-5.67795	6.6315	ENST00000367996///ENST00000367995	NM_005099///BC030812	Homo sapiens ADAM metallopeptidase with thrombospondin type 1 motif, 4 (ADAMTS4), mRNA [NM_005099]///ADAM metallopeptidase with thrombospondin type 1 motif, 4 [Source:HGNC Symbol;Acc:HGNC:220] [ENST00000367995]
matrisome-associated	regulators	PAMR1	-6.69793	3.27015	ENST00000611014	NM_015430	Homo sapiens peptidase domain containing associated with muscle regeneration 1 (PAMR1), transcript variant 1, mRNA [NM_015430]
matrisome-associated	regulators	CELA2A	-2.92227	44.7872	ENST00000359621	NM_033440	Homo sapiens chymotrypsin-like elastase family, member 2A (CELA2A), mRNA [NM_033440]
matrisome-associated	regulators	P4HA3	-4.5051	14.9512	ENST00000532689	NM_182904	Homo sapiens prolyl 4-hydroxylase, alpha polypeptide III (P4HA3), transcript variant 1, mRNA [NM_182904]
matrisome-associated	regulators	CTSO	3.71121	4446.61	ENST00000433477	NM_001334	Homo sapiens cathepsin O (CTSO), mRNA [NM_001334]
matrisome-associated	regulators	ADAMTS5	-5.29997	8.61777	ENST00000284987	NM_007038	Homo sapiens ADAM metallopeptidase with thrombospondin type 1 motif, 5 (ADAMTS5), mRNA [NM_007038]
matrisome-associated	regulators	ADAMTS15	-6.86931	2.90387	ENST00000299164	NM_139055	Homo sapiens ADAM metallopeptidase with thrombospondin type 1 motif, 15 (ADAMTS15), mRNA [NM_139055]
matrisome-associated	regulators	FAM20B	2.77898	2330.24	ENST00000263733	NM_014864	Homo sapiens family with sequence similarity 20, member B (FAM20B), mRNA [NM_014864]
matrisome-associated	regulators	TGM6	-4.08526	20.0013	ENST00000381423///ENST00000202625	NM_198994	Homo sapiens transglutaminase 6 (TGM6), transcript variant 1, mRNA [NM_198994]
matrisome-associated	regulators	C17orf58	0.837383	606.628	ENST00000334461	NM_181655	Homo sapiens chromosome 17 open reading frame 58 (C17orf58), transcript variant 1, mRNA [NM_181655]
matrisome-associated	regulators	MMP25	-0.205394	294.452	ENST00000612971///ENST00000336577	NM_022468	Homo sapiens matrix metallopeptidase 25 (MMP25), mRNA [NM_022468]
matrisome-associated	regulators	EGLN2	2.28703	1656.95	ENST00000602166	NM_080732	Homo sapiens egl-9 family hypoxia-inducible factor 2 (EGLN2), transcript variant 3, mRNA [NM_080732]
matrisome-associated	regulators	FAM20C	5.93947	20835.4	ENST00000313766	AK125281///NM_020223	Homo sapiens cDNA FLJ43291 fis, clone MESAN2015515. [AK125281]///Homo sapiens family with sequence similarity 20, member C (FAM20C), mRNA [NM_020223]
matrisome-associated	regulators	HYAL4	1.24037	802.11	ENST00000467153///ENST00000476325	NM_012269	Homo sapiens hyaluronoglucosaminidase 4 (HYAL4), mRNA [NM_012269]
matrisome-associated	regulators	TGM7	-3.92418	22.3639	ENST00000452443	NM_052955	Homo sapiens transglutaminase 7 (TGM7), mRNA [NM_052955]
matrisome-associated	regulators	ADAMTS14	-0.0960336	317.64	ENST00000373208	NM_139155	Homo sapiens ADAM metallopeptidase with thrombospondin type 1 motif, 14 (ADAMTS14), transcript variant 1, mRNA [NM_139155]
matrisome-associated	regulators	PI3	-2.6311	54.8028	ENST00000243924	NM_002638	Homo sapiens peptidase inhibitor 3, skin-derived (PI3), mRNA [NM_002638]
matrisome-associated	regulators	CST2	-4.02817	20.8087	ENST00000304725	NM_001322	Homo sapiens cystatin SA (CST2), mRNA [NM_001322]
matrisome-associated	regulators	LPA	-3.88911	22.9143	ENST00000435757///ENST00000316300	NM_005577	Homo sapiens lipoprotein, Lp(a) (LPA), mRNA [NM_005577]
matrisome-associated	regulators	ADAM2	-6.26897	4.40247	ENST00000620181	NM_001278113	Homo sapiens ADAM metallopeptidase domain 2 (ADAM2), transcript variant 2, mRNA [NM_001278113]
matrisome-associated	regulators	ITIH3	-3.9473	22.0084	ENST00000493136	NM_002217	Homo sapiens inter-alpha-trypsin inhibitor heavy chain 3 (ITIH3), mRNA [NM_002217]
matrisome-associated	regulators	TIMP1	5.8645	19780.4	ENST00000218388	NM_003254	Homo sapiens TIMP metallopeptidase inhibitor 1 (TIMP1), mRNA [NM_003254]
matrisome-associated	regulators	ADAMTS19	-2.10003	79.1905	ENST00000274487	NM_133638	Homo sapiens ADAM metallopeptidase with thrombospondin type 1 motif, 19 (ADAMTS19), mRNA [NM_133638]
matrisome-associated	regulators	ITIH4	0.948426	655.163	ENST00000464000	NM_002218	Homo sapiens inter-alpha-trypsin inhibitor heavy chain family, member 4 (ITIH4), transcript variant 1, mRNA [NM_002218]
matrisome-associated	regulators	TLL2	-6.23243	4.51539	ENST00000357947	NM_012465	Homo sapiens tolloid-like 2 (TLL2), mRNA [NM_012465]
matrisome-associated	regulators	SERPINA7	-6.62817	3.43216	ENST00000487487	NM_000354	Homo sapiens serpin peptidase inhibitor, clade A (alpha-1 antiproteinase, antitrypsin), member 7 (SERPINA7), mRNA [NM_000354]
matrisome-associated	regulators	SERPINH1	1.10792	731.748	ENST00000524558	NM_001207014	Homo sapiens serpin peptidase inhibitor, clade H (heat shock protein 47), member 1, (collagen binding protein 1) (SERPINH1), transcript variant 1, mRNA [NM_001207014]
matrisome-associated	regulators	SERPINB5	-4.73056	12.7881	ENST00000382771	NM_002639	Homo sapiens serpin peptidase inhibitor, clade B (ovalbumin), member 5 (SERPINB5), mRNA [NM_002639]
matrisome-associated	regulators	F10	-5.23634	9.00635	ENST00000410083///ENST00000375559	AK310775///NM_000504	coagulation factor X [Source:HGNC Symbol;Acc:HGNC:3528] [ENST00000410083]///Homo sapiens coagulation factor X (F10), mRNA [NM_000504]
matrisome-associated	regulators	SLPI	-6.48672	3.78573	ENST00000338380	NM_003064	Homo sapiens secretory leukocyte peptidase inhibitor (SLPI), mRNA [NM_003064]
matrisome-associated	regulators	TGM3	-6.03129	5.19093	ENST00000381458	NM_003245	Homo sapiens transglutaminase 3 (TGM3), mRNA [NM_003245]
matrisome-associated	regulators	SERPIND1	-4.17265	18.8257	ENST00000406799	NM_000185	Homo sapiens serpin peptidase inhibitor, clade D (heparin cofactor), member 1 (SERPIND1), mRNA [NM_000185]
matrisome-associated	regulators	SERPINB3	-6.71054	3.24169	ENST00000283752	NM_006919	Homo sapiens serpin peptidase inhibitor, clade B (ovalbumin), member 3 (SERPINB3), mRNA [NM_006919]
matrisome-associated	regulators	ADAM20	-3.88348	23.0039	ENST00000256389	NM_003814	Homo sapiens ADAM metallopeptidase domain 20 (ADAM20), mRNA [NM_003814]
matrisome-associated	regulators	A2ML1	-6.66513	3.34535	ENST00000541459	NM_144670	Homo sapiens alpha-2-macroglobulin-like 1 (A2ML1), transcript variant 1, mRNA [NM_144670]
matrisome-associated	regulators	ADAM28	1.8498	1223.74	ENST00000437154	XR_247120	ADAM metallopeptidase domain 28 [Source:HGNC Symbol;Acc:HGNC:206] [ENST00000437154]
matrisome-associated	regulators	CTSL	7.34156	55064.7	ENST00000375894///ENST00000342020	NM_001912	Homo sapiens cathepsin L (CTSL), transcript variant 1, mRNA [NM_001912]///cathepsin L [Source:HGNC Symbol;Acc:HGNC:2537] [ENST00000342020]
matrisome-associated	regulators	CTSF	2.68334	2180.77	ENST00000527141	NM_003793	Homo sapiens cathepsin F (CTSF), mRNA [NM_003793]
matrisome-associated	regulators	CTSD	7.20839	50209.6	ENST00000433655	NM_001909	Homo sapiens cathepsin D (CTSD), mRNA [NM_001909]
matrisome-associated	regulators	ADAMTS16	-6.26451	4.41612	ENST00000274181	NM_139056	Homo sapiens ADAM metallopeptidase with thrombospondin type 1 motif, 16 (ADAMTS16), mRNA [NM_139056]
matrisome-associated	regulators	ADAMTS3	-4.90489	11.3325	ENST00000286657	NM_014243	Homo sapiens ADAM metallopeptidase with thrombospondin type 1 motif, 3 (ADAMTS3), mRNA [NM_014243]
matrisome-associated	regulators	ST14	3.23509	3196.72	ENST00000278742	NM_021978	Homo sapiens suppression of tumorigenicity 14 (colon carcinoma) (ST14), mRNA [NM_021978]
matrisome-associated	regulators	ADAMTS12	-6.8663	2.90994	ENST00000352040	NM_030955	Homo sapiens ADAM metallopeptidase with thrombospondin type 1 motif, 12 (ADAMTS12), mRNA [NM_030955]
matrisome-associated	regulators	CELA1	-0.997411	170.057	ENST00000293636	NM_001971	Homo sapiens chymotrypsin-like elastase family, member 1 (CELA1), mRNA [NM_001971]
matrisome-associated	regulators	SERPINB13	-4.92332	11.1886	ENST00000269489	NM_012397	Homo sapiens serpin peptidase inhibitor, clade B (ovalbumin), member 13 (SERPINB13), mRNA [NM_012397]
matrisome-associated	regulators	SERPINA12	-5.14909	9.56786	ENST00000341228	NM_173850	Homo sapiens serpin peptidase inhibitor, clade A (alpha-1 antiproteinase, antitrypsin), member 12 (SERPINA12), mRNA [NM_173850]
matrisome-associated	regulators	MMP28	-0.934997	177.575	ENST00000612672	NM_001032278	Homo sapiens matrix metallopeptidase 28 (MMP28), transcript variant 3, mRNA [NM_001032278]
matrisome-associated	regulators	CSTB	8.7272	143878	ENST00000291568	NM_000100	Homo sapiens cystatin B (stefin B) (CSTB), mRNA [NM_000100]
matrisome-associated	regulators	PRSS1	-6.01137	5.26311	ENST00000485223	NM_002769	Homo sapiens protease, serine, 1 (trypsin 1) (PRSS1), mRNA [NM_002769]
matrisome-associated	regulators	MMP11	-4.15234	19.0926	ENST00000612388	NM_005940	Homo sapiens matrix metallopeptidase 11 (stromelysin 3) (MMP11), mRNA [NM_005940]
matrisome-associated	regulators	SERPINE3	-5.04309	10.2973	ENST00000400389	NM_001101320	Homo sapiens serpin peptidase inhibitor, clade E (nexin, plasminogen activator inhibitor type 1), member 3 (SERPINE3), mRNA [NM_001101320]
matrisome-associated	regulators	KNG1	-4.19704	18.5101	ENST00000447445	NM_000893	Homo sapiens kininogen 1 (KNG1), transcript variant 2, mRNA [NM_000893]
matrisome-associated	regulators	MMP7	6.11884	23593.8	ENST00000260227	NM_002423	Homo sapiens matrix metallopeptidase 7 (matrilysin, uterine) (MMP7), mRNA [NM_002423]
matrisome-associated	secreted factors	IFNG	-6.45505	3.86975	ENST00000229135	NM_000619	Homo sapiens interferon, gamma (IFNG), mRNA [NM_000619]
matrisome-associated	secreted factors	IL25	-6.76339	3.12507	ENST00000329715	NM_022789	Homo sapiens interleukin 25 (IL25), transcript variant 1, mRNA [NM_022789]
matrisome-associated	secreted factors	IL1A	-1.61205	111.063	ENST00000263339	NM_000575	Homo sapiens interleukin 1, alpha (IL1A), mRNA [NM_000575]
matrisome-associated	secreted factors	IGF1	-0.0240297	333.896	ENST00000481539///ENST00000307046	NM_000618	Homo sapiens insulin-like growth factor 1 (somatomedin C) (IGF1), transcript variant 4, mRNA [NM_000618]
matrisome-associated	secreted factors	IL10	0.561819	501.152	ENST00000423557	NM_000572	Homo sapiens interleukin 10 (IL10), mRNA [NM_000572]
matrisome-associated	secreted factors	CCL2	4.02766	5537.21	ENST00000582017	NM_002982	Homo sapiens chemokine (C-C motif) ligand 2 (CCL2), mRNA [NM_002982]
matrisome-associated	secreted factors	CXCL13	-3.57213	28.5448	ENST00000286758	NM_006419	Homo sapiens chemokine (C-X-C motif) ligand 13 (CXCL13), mRNA [NM_006419]
matrisome-associated	secreted factors	TNFSF10	-1.63591	109.241	ENST00000241261///ENST00000466777	NM_003810///NM_001190943	Homo sapiens tumor necrosis factor (ligand) superfamily, member 10 (TNFSF10), transcript variant 1, mRNA [NM_003810]///Homo sapiens tumor necrosis factor (ligand) superfamily, member 10 (TNFSF10), transcript variant 3, mRNA [NM_001190943]
matrisome-associated	secreted factors	IL2	-6.68856	3.29144	ENST00000477645	NM_000586	Homo sapiens interleukin 2 (IL2), mRNA [NM_000586]
matrisome-associated	secreted factors	GDNF	-6.01161	5.26224	ENST00000326524///ENST00000515058///ENST00000502572	NM_001190468///NM_000514	Homo sapiens glial cell derived neurotrophic factor (GDNF), transcript variant 3, mRNA [NM_001190468]///Homo sapiens glial cell derived neurotrophic factor (GDNF), transcript variant 1, mRNA [NM_000514]
matrisome-associated	secreted factors	IL1B	5.32681	13626.2	ENST00000263341	NM_000576	Homo sapiens interleukin 1, beta (IL1B), mRNA [NM_000576]
matrisome-associated	secreted factors	CXCL1	4.70521	8856.31	ENST00000395761	NM_001511	Homo sapiens chemokine (C-X-C motif) ligand 1 (melanoma growth stimulating activity, alpha) (CXCL1), transcript variant 1, mRNA [NM_001511]
matrisome-associated	secreted factors	FGF1	-3.57155	28.5563	ENST00000441680///ENST00000378046///ENST00000489937	NM_000800///NM_001257206	Homo sapiens fibroblast growth factor 1 (acidic) (FGF1), transcript variant 1, mRNA [NM_000800]///Homo sapiens fibroblast growth factor 1 (acidic) (FGF1), transcript variant 8, mRNA [NM_001257206]
matrisome-associated	secreted factors	LEP	-5.31032	8.55614	ENST00000308868	NM_000230	Homo sapiens leptin (LEP), mRNA [NM_000230]
matrisome-associated	secreted factors	CXCL12	-0.244927	286.493	ENST00000343575///ENST00000374429///ENST00000374426///ENST00000395795	NM_199168///NM_000609///NM_001033886	Homo sapiens chemokine (C-X-C motif) ligand 12 (CXCL12), transcript variant 1, mRNA [NM_199168]///Homo sapiens chemokine (C-X-C motif) ligand 12 (CXCL12), transcript variant 2, mRNA [NM_000609]///Homo sapiens chemokine (C-X-C motif) ligand 12 (CXCL12), transcript variant 3, mRNA [NM_001033886]
matrisome-associated	secreted factors	IFNE	-6.70946	3.24411	ENST00000448696	NM_176891	Homo sapiens interferon, epsilon (IFNE), mRNA [NM_176891]
matrisome-associated	secreted factors	TGFB1	3.22687	3178.56	ENST00000221930	NM_000660	Homo sapiens transforming growth factor, beta 1 (TGFB1), mRNA [NM_000660]
matrisome-associated	secreted factors	BMP4	-5.69268	6.56412	ENST00000558984	NM_001202	Homo sapiens bone morphogenetic protein 4 (BMP4), transcript variant 1, mRNA [NM_001202]
matrisome-associated	secreted factors	EBI3	1.35418	867.95	ENST00000221847	NM_005755	Homo sapiens Epstein-Barr virus induced 3 (EBI3), mRNA [NM_005755]
matrisome-associated	secreted factors	CSF3	-6.10474	4.93326	ENST00000394148///ENST00000579852	NM_000759	Homo sapiens colony stimulating factor 3 (granulocyte) (CSF3), transcript variant 1, mRNA [NM_000759]
matrisome-associated	secreted factors	THPO	-4.01964	20.932	ENST00000445696///ENST00000204615	NM_000460	Homo sapiens thrombopoietin (THPO), transcript variant 1, mRNA [NM_000460]///Homo sapiens thrombopoietin (THPO), transcript variant 8, mRNA [NM_001290027]
matrisome-associated	secreted factors	IL18	2.61592	2081.21	ENST00000528832	NM_001562	Homo sapiens interleukin 18 (IL18), transcript variant 1, mRNA [NM_001562]
matrisome-associated	secreted factors	FGF23	-6.15349	4.76936	ENST00000237837	NM_020638	Homo sapiens fibroblast growth factor 23 (FGF23), mRNA [NM_020638]
matrisome-associated	secreted factors	NTF4	-6.67721	3.31744	ENST00000593537	NM_006179	Homo sapiens neurotrophin 4 (NTF4), mRNA [NM_006179]
matrisome-associated	secreted factors	ISM1	-5.63196	6.84631	ENST00000262487	NM_080826	Homo sapiens isthmin 1, angiogenesis inhibitor (ISM1), mRNA [NM_080826]
matrisome-associated	secreted factors	CX3CL1	-5.29472	8.64919	ENST00000006053	AB209037	chemokine (C-X3-C motif) ligand 1 [Source:HGNC Symbol;Acc:HGNC:10647] [ENST00000006053]
matrisome-associated	secreted factors	BMP8B	4.85565	9829.68	ENST00000397360///ENST00000372827	NM_001720	Homo sapiens bone morphogenetic protein 8b (BMP8B), mRNA [NM_001720]
matrisome-associated	secreted factors	CCL20	-1.39283	129.289	ENST00000473642	NM_004591	Homo sapiens chemokine (C-C motif) ligand 20 (CCL20), transcript variant 1, mRNA [NM_004591]
matrisome-associated	secreted factors	CRNN	-4.24519	17.9025	ENST00000271835	NM_016190	Homo sapiens cornulin (CRNN), mRNA [NM_016190]
matrisome-associated	secreted factors	CHRDL2	-6.3099	4.27933	ENST00000376332///ENST00000534276	AF332891///XM_005273884	chordin-like 2 [Source:HGNC Symbol;Acc:HGNC:24168] [ENST00000376332]///chordin-like 2 [Source:HGNC Symbol;Acc:HGNC:24168] [ENST00000534276]
matrisome-associated	secreted factors	CCL3	9.08523	184405	ENST00000613396	NM_002983	Homo sapiens chemokine (C-C motif) ligand 3 (CCL3), mRNA [NM_002983]
matrisome-associated	secreted factors	SFRP1	-3.25383	35.5915	ENST00000220772	NM_003012	Homo sapiens secreted frizzled-related protein 1 (SFRP1), mRNA [NM_003012]
matrisome-associated	secreted factors	S100A10	5.76433	18453.5	ENST00000368809	NM_002966	Homo sapiens S100 calcium binding protein A10 (S100A10), mRNA [NM_002966]
matrisome-associated	secreted factors	CSF2	-5.54386	7.27742	ENST00000296871	NM_000758	Homo sapiens colony stimulating factor 2 (granulocyte-macrophage) (CSF2), mRNA [NM_000758]
matrisome-associated	secreted factors	BMP7	-5.00036	10.6068	ENST00000395863	NM_001719	Homo sapiens bone morphogenetic protein 7 (BMP7), mRNA [NM_001719]
matrisome-associated	secreted factors	GDF11	-4.08502	20.0047	ENST00000546799	NM_005811	Homo sapiens growth differentiation factor 11 (GDF11), mRNA [NM_005811]
matrisome-associated	secreted factors	S100A4	4.48498	7602.55	ENST00000368714	NM_002961	Homo sapiens S100 calcium binding protein A4 (S100A4), transcript variant 1, mRNA [NM_002961]
matrisome-associated	secreted factors	S100A7	-4.2451	17.9037	ENST00000368723	NM_002963	Homo sapiens S100 calcium binding protein A7 (S100A7), mRNA [NM_002963]
matrisome-associated	secreted factors	NODAL	-5.78543	6.15542	ENST00000287139	NM_018055	Homo sapiens nodal growth differentiation factor (NODAL), mRNA [NM_018055]
matrisome-associated	secreted factors	HCFC2	-0.272254	281.118	ENST00000229330///ENST00000544223///ENST00000552343	NM_013320	Homo sapiens host cell factor C2 (HCFC2), mRNA [NM_013320]
matrisome-associated	secreted factors	IL23A	-0.512053	238.068	ENST00000228534	NM_016584	Homo sapiens interleukin 23, alpha subunit p19 (IL23A), mRNA [NM_016584]
matrisome-associated	secreted factors	BMP10	-4.2285	18.1108	ENST00000295379	NM_014482	Homo sapiens bone morphogenetic protein 10 (BMP10), mRNA [NM_014482]
matrisome-associated	secreted factors	TNFSF12	2.81014	2381.12	ENST00000322272	NM_003809	Homo sapiens tumor necrosis factor (ligand) superfamily, member 12 (TNFSF12), transcript variant 1, mRNA [NM_003809]
matrisome-associated	secreted factors	INHBE	-4.65084	13.5146	ENST00000266646	NM_031479	Homo sapiens inhibin, beta E (INHBE), mRNA [NM_031479]
matrisome-associated	secreted factors	S100A7L2	-6.68153	3.30752	ENST00000368725	NM_001045479	Homo sapiens S100 calcium binding protein A7-like 2 (S100A7L2), mRNA [NM_001045479]
matrisome-associated	secreted factors	NRG3	-6.6271	3.43471	ENST00000602794///ENST00000404547	NM_001010848	Homo sapiens neuregulin 3 (NRG3), transcript variant 1, mRNA [NM_001010848]
matrisome-associated	secreted factors	PDGFA	-0.56586	229.353	ENST00000402802///ENST00000426681	NM_002607///NM_033023	Homo sapiens platelet-derived growth factor alpha polypeptide (PDGFA), transcript variant 1, mRNA [NM_002607]///Homo sapiens platelet-derived growth factor alpha polypeptide (PDGFA), transcript variant 2, mRNA [NM_033023]
matrisome-associated	secreted factors	WNT7B	-5.30294	8.60004	ENST00000339464	NM_058238	Homo sapiens wingless-type MMTV integration site family, member 7B (WNT7B), mRNA [NM_058238]
matrisome-associated	secreted factors	ANGPTL2	-5.57883	7.10315	ENST00000373417	NM_012098	Homo sapiens angiopoietin-like 2 (ANGPTL2), mRNA [NM_012098]
matrisome-associated	secreted factors	INHBA	4.68178	8713.67	ENST00000442711	NM_002192	Homo sapiens inhibin, beta A (INHBA), mRNA [NM_002192]
matrisome-associated	secreted factors	FGF6	-5.635	6.83189	ENST00000228837	NM_020996	Homo sapiens fibroblast growth factor 6 (FGF6), mRNA [NM_020996]
matrisome-associated	secreted factors	WIF1	-6.33936	4.19282	ENST00000286574	NM_007191	Homo sapiens WNT inhibitory factor 1 (WIF1), mRNA [NM_007191]
matrisome-associated	secreted factors	MSTN	-6.87939	2.88364	ENST00000260950	NM_005259	Homo sapiens myostatin (MSTN), mRNA [NM_005259]
matrisome-associated	secreted factors	CXCL11	-4.14768	19.1544	ENST00000306621	NM_005409	Homo sapiens chemokine (C-X-C motif) ligand 11 (CXCL11), transcript variant 1, mRNA [NM_005409]
matrisome-associated	secreted factors	FASLG	-4.88177	11.5156	ENST00000367721	NM_000639	Homo sapiens Fas ligand (TNF superfamily, member 6) (FASLG), transcript variant 1, mRNA [NM_000639]
matrisome-associated	secreted factors	SCUBE1	-2.52865	58.8362	ENST00000360835///ENST00000290460	NM_173050///AK055463///XM_005261752	Homo sapiens signal peptide, CUB domain, EGF-like 1 (SCUBE1), mRNA [NM_173050]///signal peptide, CUB domain, EGF-like 1 [Source:HGNC Symbol;Acc:HGNC:13441] [ENST00000360835]///signal peptide, CUB domain, EGF-like 1 [Source:HGNC Symbol;Acc:HGNC:13441] [ENST00000290460]
matrisome-associated	secreted factors	CBLN4	-4.86475	11.6522	ENST00000064571	NM_080617	Homo sapiens cerebellin 4 precursor (CBLN4), mRNA [NM_080617]
matrisome-associated	secreted factors	AREG	-0.724457	205.476	ENST00000395748	NM_001657	Homo sapiens amphiregulin (AREG), mRNA [NM_001657]
matrisome-associated	secreted factors	CSH1	-1.90284	90.7888	ENST00000610991///ENST00000453363	NM_001317	Homo sapiens chorionic somatomammotropin hormone 1 (placental lactogen) (CSH1), mRNA [NM_001317]
matrisome-associated	secreted factors	IL24	-2.55911	57.6071	ENST00000294984///ENST00000491169	NM_001185156	Homo sapiens interleukin 24 (IL24), transcript variant 3, mRNA [NM_001185156]
matrisome-associated	secreted factors	WNT10A	-4.38943	16.1993	ENST00000258411	NM_025216	Homo sapiens wingless-type MMTV integration site family, member 10A (WNT10A), mRNA [NM_025216]
matrisome-associated	secreted factors	HGFAC	-1.38896	129.637	ENST00000382774	NM_001297439	Homo sapiens HGF activator (HGFAC), transcript variant 1, mRNA [NM_001297439]
matrisome-associated	secreted factors	IL1F10	-3.65665	26.9206	ENST00000496265	NM_032556	Homo sapiens interleukin 1 family, member 10 (theta) (IL1F10), transcript variant 1, mRNA [NM_032556]
matrisome-associated	secreted factors	FLT3LG	-2.19713	74.0361	ENST00000593422	NM_001459	Homo sapiens fms-related tyrosine kinase 3 ligand (FLT3LG), transcript variant 3, mRNA [NM_001459]
matrisome-associated	secreted factors	SCUBE3	-6.42189	3.9597	ENST00000274938	NM_152753	Homo sapiens signal peptide, CUB domain, EGF-like 3 (SCUBE3), transcript variant 1, mRNA [NM_152753]
matrisome-associated	secreted factors	IL16	-0.485732	242.451	ENST00000560241///ENST00000559342///ENST00000559383///ENST00000394660	BC040272///NM_004513///NM_001172128///NM_172217	interleukin 16 [Source:HGNC Symbol;Acc:HGNC:5980] [ENST00000560241]///Homo sapiens interleukin 16 (IL16), transcript variant 1, mRNA [NM_004513]///Homo sapiens interleukin 16 (IL16), transcript variant 3, mRNA [NM_001172128]///Homo sapiens interleukin 16 (IL16), transcript variant 2, mRNA [NM_172217]
matrisome-associated	secreted factors	CBLN2	-6.40277	4.01253	ENST00000581425	NM_182511	Homo sapiens cerebellin 2 precursor (CBLN2), mRNA [NM_182511]
matrisome-associated	secreted factors	BRINP3	-6.12768	4.85544	ENST00000367462	NM_199051	Homo sapiens bone morphogenetic protein/retinoic acid inducible neural-specific 3 (BRINP3), mRNA [NM_199051]
matrisome-associated	secreted factors	VEGFA	0.571762	504.617	ENST00000518538///ENST00000497139	NM_001025370///NM_001025366	Homo sapiens vascular endothelial growth factor A (VEGFA), transcript variant 6, mRNA [NM_001025370]///Homo sapiens vascular endothelial growth factor A (VEGFA), transcript variant 1, mRNA [NM_001025366]
matrisome-associated	secreted factors	TNFSF18	-6.32684	4.22937	ENST00000404377	NM_005092	Homo sapiens tumor necrosis factor (ligand) superfamily, member 18 (TNFSF18), mRNA [NM_005092]
matrisome-associated	secreted factors	CBLN1	-6.68167	3.30721	ENST00000219197	NM_004352	Homo sapiens cerebellin 1 precursor (CBLN1), mRNA [NM_004352]
matrisome-associated	secreted factors	CXCL2	5.42711	14607.2	ENST00000510048///ENST00000508487	NM_002089	Homo sapiens chemokine (C-X-C motif) ligand 2 (CXCL2), mRNA [NM_002089]
matrisome-associated	secreted factors	CCL22	1.3964	893.724	ENST00000219235	NM_002990	Homo sapiens chemokine (C-C motif) ligand 22 (CCL22), mRNA [NM_002990]
matrisome-associated	secreted factors	FIGF	-1.36178	132.102	ENST00000297904	NM_004469	Homo sapiens c-fos induced growth factor (vascular endothelial growth factor D) (FIGF), mRNA [NM_004469]
matrisome-associated	secreted factors	IL34	-5.69964	6.53255	ENST00000429149	NM_152456	Homo sapiens interleukin 34 (IL34), transcript variant 1, mRNA [NM_152456]
matrisome-associated	secreted factors	ANGPTL5	-6.86491	2.91273	ENST00000334289	NM_178127	Homo sapiens angiopoietin-like 5 (ANGPTL5), mRNA [NM_178127]
matrisome-associated	secreted factors	FGF19	-6.54778	3.62882	ENST00000294312	NM_005117	Homo sapiens fibroblast growth factor 19 (FGF19), mRNA [NM_005117]
matrisome-associated	secreted factors	PPBP	2.71827	2234.21	ENST00000296028	NM_002704	Homo sapiens pro-platelet basic protein (chemokine (C-X-C motif) ligand 7) (PPBP), mRNA [NM_002704]
matrisome-associated	secreted factors	HHIP	-4.2785	17.4939	ENST00000296575///ENST00000503090	AK124396///NM_022475	hedgehog interacting protein [Source:HGNC Symbol;Acc:HGNC:14866] [ENST00000296575]///Homo sapiens hedgehog interacting protein (HHIP), mRNA [NM_022475]
matrisome-associated	secreted factors	TNFSF15	-3.2272	36.2545	ENST00000374044	NM_005118	Homo sapiens tumor necrosis factor (ligand) superfamily, member 15 (TNFSF15), transcript variant 1, mRNA [NM_005118]
matrisome-associated	secreted factors	GDF9	-6.63748	3.41009	ENST00000621295	NM_005260	Homo sapiens growth differentiation factor 9 (GDF9), transcript variant 1, mRNA [NM_005260]
matrisome-associated	secreted factors	IFNW1	-6.612	3.47083	ENST00000380229	NM_002177	Homo sapiens interferon, omega 1 (IFNW1), mRNA [NM_002177]
matrisome-associated	secreted factors	WNT10B	-2.75448	50.3109	ENST00000301061	NM_003394	Homo sapiens wingless-type MMTV integration site family, member 10B (WNT10B), mRNA [NM_003394]
matrisome-associated	secreted factors	CCL7	0.174038	383.032	ENST00000378569	NM_006273	Homo sapiens chemokine (C-C motif) ligand 7 (CCL7), mRNA [NM_006273]
matrisome-associated	secreted factors	S100A3	-4.38018	16.3035	ENST00000368712	NM_002960	Homo sapiens S100 calcium binding protein A3 (S100A3), mRNA [NM_002960]
matrisome-associated	secreted factors	FGF8	-5.7901	6.1355	ENST00000347978	NM_033163	Homo sapiens fibroblast growth factor 8 (androgen-induced) (FGF8), transcript variant F, mRNA [NM_033163]
matrisome-associated	secreted factors	MST1	-0.899702	181.973	ENST00000493836///ENST00000481055///ENST00000489007///ENST00000497359///ENST00000490966	NM_020998	Homo sapiens macrophage stimulating 1 (hepatocyte growth factor-like) (MST1), mRNA [NM_020998]///macrophage stimulating 1 (hepatocyte growth factor-like) [Source:HGNC Symbol;Acc:HGNC:7380] [ENST00000481055]///macrophage stimulating 1 (hepatocyte growth factor-like) [Source:HGNC Symbol;Acc:HGNC:7380] [ENST00000497359]///macrophage stimulating 1 (hepatocyte growth factor-like) [Source:HGNC Symbol;A…
matrisome-associated	secreted factors	IL15	0.771071	579.376	ENST00000320650	NM_172175	Homo sapiens interleukin 15 (IL15), transcript variant 2, mRNA [NM_172175]
matrisome-associated	secreted factors	FSTL3	-1.54106	116.665	ENST00000166139	NM_005860	Homo sapiens follistatin-like 3 (secreted glycoprotein) (FSTL3), mRNA [NM_005860]
matrisome-associated	secreted factors	IL17B	-5.82609	5.98437	ENST00000505432	NM_014443	Homo sapiens interleukin 17B (IL17B), mRNA [NM_014443]
matrisome-associated	secreted factors	ZFP91	2.22466	1586.85	ENST00000389919///ENST00000316059	NM_053023	Homo sapiens ZFP91 zinc finger protein (ZFP91), transcript variant 1, mRNA [NM_053023]
matrisome-associated	secreted factors	C1QTNF9B	-5.35169	8.31428	ENST00000382141///ENST00000382137	NM_001007537	Homo sapiens C1q and tumor necrosis factor related protein 9B (C1QTNF9B), transcript variant 1, mRNA [NM_001007537]
matrisome-associated	secreted factors	BDNF	-6.79422	3.05902	ENST00000525528	NM_170735	Homo sapiens brain-derived neurotrophic factor (BDNF), transcript variant 1, mRNA [NM_170735]
matrisome-associated	secreted factors	FLG	-5.28862	8.68584	ENST00000368799	NM_002016	Homo sapiens filaggrin (FLG), mRNA [NM_002016]
matrisome-associated	secreted factors	ARTN	-0.192906	297.012	ENST00000372354	NM_057090	Homo sapiens artemin (ARTN), transcript variant 4, mRNA [NM_057090]
matrisome-associated	secreted factors	WFIKKN2	-4.89518	11.409	ENST00000311378	NM_175575	Homo sapiens WAP, follistatin/kazal, immunoglobulin, kunitz and netrin domain containing 2 (WFIKKN2), mRNA [NM_175575]
matrisome-associated	secreted factors	CCBE1	-6.875	2.89243	ENST00000439986	NM_133459	Homo sapiens collagen and calcium binding EGF domains 1 (CCBE1), mRNA [NM_133459]
matrisome-associated	secreted factors	TNFSF13B	3.71598	4461.35	ENST00000486502	NM_006573	Homo sapiens tumor necrosis factor (ligand) superfamily, member 13b (TNFSF13B), transcript variant 1, mRNA [NM_006573]
matrisome-associated	secreted factors	S100A6	6.93682	41594.3	ENST00000462776	NM_014624	Homo sapiens S100 calcium binding protein A6 (S100A6), mRNA [NM_014624]
matrisome-associated	secreted factors	EGF	-6.57356	3.56456	ENST00000544918	NM_001963	Homo sapiens epidermal growth factor (EGF), transcript variant 1, mRNA [NM_001963]
matrisome-associated	secreted factors	IFNA2	-6.87714	2.88814	ENST00000380206	NM_000605	Homo sapiens interferon, alpha 2 (IFNA2), mRNA [NM_000605]
matrisome-associated	secreted factors	BMP6	-1.31438	136.514	ENST00000283147	NM_001718	Homo sapiens bone morphogenetic protein 6 (BMP6), mRNA [NM_001718]
matrisome-associated	secreted factors	FGF7	-4.68787	13.1721	ENST00000614567///ENST00000377614	NM_002009	Homo sapiens fibroblast growth factor 7 (FGF7), mRNA [NM_002009]
matrisome-associated	secreted factors	FGFBP3	-4.09646	19.8466	ENST00000311575	NM_152429	Homo sapiens fibroblast growth factor binding protein 3 (FGFBP3), mRNA [NM_152429]
matrisome-associated	secreted factors	S100Z	-1.92815	89.21	ENST00000613039	NM_130772	Homo sapiens S100 calcium binding protein Z (S100Z), mRNA [NM_130772]
matrisome-associated	secreted factors	FGF2	-6.836	2.97168	ENST00000614010	NM_002006	Homo sapiens fibroblast growth factor 2 (basic) (FGF2), mRNA [NM_002006]
matrisome-associated	secreted factors	CCL11	-6.07212	5.04609	ENST00000305869	NM_002986	Homo sapiens chemokine (C-C motif) ligand 11 (CCL11), mRNA [NM_002986]
matrisome-associated	secreted factors	GH1	-3.26782	35.2478	ENST00000323322	NM_000515	Homo sapiens growth hormone 1 (GH1), transcript variant 1, mRNA [NM_000515]
matrisome-associated	secreted factors	CCL27	-3.95318	21.9189	ENST00000259631///ENST00000557161	NM_006664	Homo sapiens chemokine (C-C motif) ligand 27 (CCL27), transcript variant 1, mRNA [NM_006664]///chemokine (C-C motif) ligand 27 [Source:HGNC Symbol;Acc:HGNC:10626] [ENST00000557161]
matrisome-associated	secreted factors	WNT6	-3.31921	34.0143	ENST00000233948	NM_006522	Homo sapiens wingless-type MMTV integration site family, member 6 (WNT6), mRNA [NM_006522]
matrisome-associated	secreted factors	ANGPT1	-5.33204	8.42829	ENST00000517746	NM_001146	Homo sapiens angiopoietin 1 (ANGPT1), transcript variant 1, mRNA [NM_001146]
matrisome-associated	secreted factors	CCL21	-5.99106	5.33771	ENST00000259607///ENST00000378792	NM_002989	Homo sapiens chemokine (C-C motif) ligand 21 (CCL21), mRNA [NM_002989]
matrisome-associated	secreted factors	MEGF6	-2.45563	61.8908		NM_001409	Homo sapiens multiple EGF-like-domains 6 (MEGF6), mRNA [NM_001409]
matrisome-associated	secreted factors	GDF10	-5.5699	7.14724	ENST00000580279	NM_004962	Homo sapiens growth differentiation factor 10 (GDF10), mRNA [NM_004962]
matrisome-associated	secreted factors	PF4V1	-5.56926	7.15041		NM_002620	Homo sapiens platelet factor 4 variant 1 (PF4V1), mRNA [NM_002620]
matrisome-associated	secreted factors	CCL25	-5.04184	10.3062	ENST00000315626///ENST00000253451	NM_005624	Homo sapiens chemokine (C-C motif) ligand 25 (CCL25), transcript variant 1, mRNA [NM_005624]
matrisome-associated	secreted factors	SFRP4	-6.5943	3.51369	ENST00000436072	NM_003014	Homo sapiens secreted frizzled-related protein 4 (SFRP4), mRNA [NM_003014]
matrisome-associated	secreted factors	FGF5	-5.39522	8.06717	ENST00000312465///ENST00000503413///ENST00000380628	NM_004464///NM_033143	Homo sapiens fibroblast growth factor 5 (FGF5), transcript variant 1, mRNA [NM_004464]///Homo sapiens fibroblast growth factor 5 (FGF5), transcript variant 2, mRNA [NM_033143]
matrisome-associated	secreted factors	CCL3L3	6.1498	24105.7	ENST00000621940	NM_001001437	Homo sapiens chemokine (C-C motif) ligand 3-like 3 (CCL3L3), mRNA [NM_001001437]
matrisome-associated	secreted factors	BMP5	-6.10843	4.92066	ENST00000370830	NM_021073	Homo sapiens bone morphogenetic protein 5 (BMP5), mRNA [NM_021073]
matrisome-associated	secreted factors	FRZB	-6.69378	3.27957	ENST00000295113	NM_001463	Homo sapiens frizzled-related protein (FRZB), mRNA [NM_001463]
matrisome-associated	secreted factors	CHRD	-3.00321	42.3435	ENST00000496527///ENST00000460627	NM_003741	Homo sapiens chordin (CHRD), mRNA [NM_003741]
matrisome-associated	secreted factors	TDGF1	-4.63874	13.6284	ENST00000542931	NM_003212	Homo sapiens teratocarcinoma-derived growth factor 1 (TDGF1), transcript variant 1, mRNA [NM_003212]
matrisome-associated	secreted factors	TGFB3	-3.65786	26.898	ENST00000238682	NM_003239	Homo sapiens transforming growth factor, beta 3 (TGFB3), mRNA [NM_003239]
matrisome-associated	secreted factors	BMP15	-6.87307	2.89631	ENST00000252677	NM_005448	Homo sapiens bone morphogenetic protein 15 (BMP15), mRNA [NM_005448]
matrisome-associated	secreted factors	EGFL7	0.506894	482.431	ENST00000308874	NM_201446	Homo sapiens EGF-like-domain, multiple 7 (EGFL7), transcript variant 2, mRNA [NM_201446]
matrisome-associated	secreted factors	FGF9	-3.93374	22.2163	ENST00000382353	NM_002010	Homo sapiens fibroblast growth factor 9 (FGF9), mRNA [NM_002010]
matrisome-associated	secreted factors	IL17C	-2.27353	70.2174	ENST00000244241	NM_013278	Homo sapiens interleukin 17C (IL17C), mRNA [NM_013278]
matrisome-associated	secreted factors	WNT9A	-5.85257	5.87553	ENST00000272164	NM_003395	Homo sapiens wingless-type MMTV integration site family, member 9A (WNT9A), mRNA [NM_003395]
matrisome-associated	secreted factors	WNT5B	-4.49982	15.0059	ENST00000310594	NM_030775	Homo sapiens wingless-type MMTV integration site family, member 5B (WNT5B), transcript variant 2, mRNA [NM_030775]
matrisome-associated	secreted factors	WNT9B	-4.72849	12.8064	ENST00000290015	NM_003396	Homo sapiens wingless-type MMTV integration site family, member 9B (WNT9B), mRNA [NM_003396]
matrisome-associated	secreted factors	CXCL9	-0.379655	260.95	ENST00000264888	NM_002416	Homo sapiens chemokine (C-X-C motif) ligand 9 (CXCL9), mRNA [NM_002416]
matrisome-associated	secreted factors	FGF22	-5.04191	10.3057	ENST00000215530	NM_020637	Homo sapiens fibroblast growth factor 22 (FGF22), transcript variant 1, mRNA [NM_020637]
matrisome-associated	secreted factors	S100A7A	-6.55668	3.60651	ENST00000329256///ENST00000368729	AY189119///NM_176823	S100 calcium binding protein A7A [Source:HGNC Symbol;Acc:HGNC:21657] [ENST00000329256]///Homo sapiens S100 calcium binding protein A7A (S100A7A), mRNA [NM_176823]
matrisome-associated	secreted factors	FGF12	-6.77405	3.10209	ENST00000454309	NM_004113	Homo sapiens fibroblast growth factor 12 (FGF12), transcript variant 2, mRNA [NM_004113]
matrisome-associated	secreted factors	TNFSF4	-3.17459	37.6007	ENST00000281834	NM_003326	Homo sapiens tumor necrosis factor (ligand) superfamily, member 4 (TNFSF4), transcript variant 1, mRNA [NM_003326]
matrisome-associated	secreted factors	TNFSF11	-5.99228	5.3332	ENST00000358545///ENST00000398795	NM_033012///NM_003701	Homo sapiens tumor necrosis factor (ligand) superfamily, member 11 (TNFSF11), transcript variant 2, mRNA [NM_033012]///Homo sapiens tumor necrosis factor (ligand) superfamily, member 11 (TNFSF11), transcript variant 1, mRNA [NM_003701]
matrisome-associated	secreted factors	CXCL6	-2.95948	43.6469	ENST00000226317	NM_002993	Homo sapiens chemokine (C-X-C motif) ligand 6 (CXCL6), mRNA [NM_002993]
matrisome-associated	secreted factors	TNF	2.65683	2141.06	ENST00000376122	NM_000594	Homo sapiens tumor necrosis factor (TNF), mRNA [NM_000594]
matrisome-associated	secreted factors	IFNA21	-5.24254	8.96771	ENST00000380225	NM_002175	Homo sapiens interferon, alpha 21 (IFNA21), mRNA [NM_002175]
matrisome-associated	secreted factors	TGFB2	-6.04048	5.15798	ENST00000479322	NM_003238	Homo sapiens transforming growth factor, beta 2 (TGFB2), transcript variant 2, mRNA [NM_003238]
matrisome-associated	secreted factors	IL13	-6.78817	3.07186	ENST00000617259	NM_002188	Homo sapiens interleukin 13 (IL13), mRNA [NM_002188]
matrisome-associated	secreted factors	FGF13	-5.69747	6.54238	ENST00000441825	NM_004114	Homo sapiens fibroblast growth factor 13 (FGF13), transcript variant 1, mRNA [NM_004114]
matrisome-associated	secreted factors	PDGFC	3.2002	3120.34	ENST00000274071	NM_016205	Homo sapiens platelet derived growth factor C (PDGFC), transcript variant 1, mRNA [NM_016205]
matrisome-associated	secreted factors	IGF2	-4.71088	12.9637	ENST00000418738///ENST00000300632	NM_000612	Homo sapiens insulin-like growth factor 2 (IGF2), transcript variant 1, mRNA [NM_000612]
matrisome-associated	secreted factors	LEFTY2	-6.71731	3.22651	ENST00000616737	NM_003240	Homo sapiens left-right determination factor 2 (LEFTY2), transcript variant 1, mRNA [NM_003240]
matrisome-associated	secreted factors	TCHHL1	-5.23219	9.03228	ENST00000368806	NM_001008536	Homo sapiens trichohyalin-like 1 (TCHHL1), mRNA [NM_001008536]
matrisome-associated	secreted factors	PTN	-5.90511	5.6654	ENST00000348225	NM_002825	Homo sapiens pleiotrophin (PTN), mRNA [NM_002825]
matrisome-associated	secreted factors	IL26	-4.74389	12.6704	ENST00000229134	NM_018402	Homo sapiens interleukin 26 (IL26), mRNA [NM_018402]
matrisome-associated	secreted factors	WNT3	-4.94533	11.0193	ENST00000611547	NM_030753	Homo sapiens wingless-type MMTV integration site family, member 3 (WNT3), mRNA [NM_030753]
matrisome-associated	secreted factors	NRG2	-4.57177	14.2759	ENST00000361474	AK124504///NM_013982	Homo sapiens cDNA FLJ42513 fis, clone BRACE2046295, highly similar to Pro-neuregulin-2, membrane-bound isoform precursor. [AK124504]///Homo sapiens neuregulin 2 (NRG2), transcript variant 3, mRNA [NM_013982]
matrisome-associated	secreted factors	CCL19	-3.03828	41.3267	ENST00000485502///ENST00000378800	NM_006274	Homo sapiens chemokine (C-C motif) ligand 19 (CCL19), mRNA [NM_006274]
matrisome-associated	secreted factors	IFNA4	-1.36572	131.741	ENST00000421715	NM_021068	Homo sapiens interferon, alpha 4 (IFNA4), mRNA [NM_021068]
matrisome-associated	secreted factors	HRNR	-6.80168	3.04323	ENST00000368801	NM_001009931	Homo sapiens hornerin (HRNR), mRNA [NM_001009931]
matrisome-associated	secreted factors	WNT1	-4.05364	20.4446	ENST00000613114	NM_005430	Homo sapiens wingless-type MMTV integration site family, member 1 (WNT1), mRNA [NM_005430]
matrisome-associated	secreted factors	CXCL5	7.66972	69128.8	ENST00000296027	NM_002994	Homo sapiens chemokine (C-X-C motif) ligand 5 (CXCL5), mRNA [NM_002994]
matrisome-associated	secreted factors	NTF3	-5.05247	10.2306	ENST00000331010	NM_002527	Homo sapiens neurotrophin 3 (NTF3), transcript variant 2, mRNA [NM_002527]
matrisome-associated	secreted factors	EDA	-2.19632	74.0777	ENST00000525810///ENST00000374552	NM_001005610///NM_001399	Homo sapiens ectodysplasin A (EDA), transcript variant 3, mRNA [NM_001005610]///Homo sapiens ectodysplasin A (EDA), transcript variant 1, mRNA [NM_001399]
matrisome-associated	secreted factors	LIF	-3.33554	33.6316	ENST00000249075	NM_002309	Homo sapiens leukemia inhibitory factor (LIF), transcript variant 1, mRNA [NM_002309]
matrisome-associated	secreted factors	CXCL3	3.67243	4328.7	ENST00000296026	NM_002090	Homo sapiens chemokine (C-X-C motif) ligand 3 (CXCL3), mRNA [NM_002090]
matrisome-associated	secreted factors	IFNA16	-6.87239	2.89767	ENST00000380216	NM_002173	Homo sapiens interferon, alpha 16 (IFNA16), mRNA [NM_002173]
matrisome-associated	secreted factors	BRINP2	-6.84857	2.94591	ENST00000361539	NM_021165	Homo sapiens bone morphogenetic protein/retinoic acid inducible neural-specific 2 (BRINP2), mRNA [NM_021165]
matrisome-associated	secreted factors	S100A11	6.06616	22748	ENST00000271638///ENST00000467589	NM_005620	Homo sapiens S100 calcium binding protein A11 (S100A11), mRNA [NM_005620]
matrisome-associated	secreted factors	KITLG	-0.0630194	324.993	ENST00000378535	NM_000899	Homo sapiens KIT ligand (KITLG), transcript variant b, mRNA [NM_000899]
matrisome-associated	secreted factors	INS	-3.301	34.4465	ENST00000397262	NM_000207	Homo sapiens insulin (INS), transcript variant 1, mRNA [NM_000207]
matrisome-associated	secreted factors	CHRDL1	-5.00788	10.5517	ENST00000372042///ENST00000372045	NM_145234///NM_001143981	Homo sapiens chordin-like 1 (CHRDL1), transcript variant 3, mRNA [NM_145234]///Homo sapiens chordin-like 1 (CHRDL1), transcript variant 1, mRNA [NM_001143981]
matrisome-associated	secreted factors	CXCL8	4.32113	6786.31	ENST00000307407	NM_000584	Homo sapiens chemokine (C-X-C motif) ligand 8 (CXCL8), mRNA [NM_000584]
matrisome-associated	secreted factors	CCL23	4.43615	7349.53	ENST00000610342	NM_005064	Homo sapiens chemokine (C-C motif) ligand 23 (CCL23), transcript variant CKbeta8, mRNA [NM_005064]
matrisome-associated	secreted factors	FGF20	-6.7506	3.15291	ENST00000180166	NM_019851	Homo sapiens fibroblast growth factor 20 (FGF20), mRNA [NM_019851]
matrisome-associated	secreted factors	TPO	-3.94008	22.1189	ENST00000329066///ENST00000497517///ENST00000423320	NM_175721///NM_175719///NM_175722	Homo sapiens thyroid peroxidase (TPO), transcript variant 4, mRNA [NM_175721]///Homo sapiens thyroid peroxidase (TPO), transcript variant 2, mRNA [NM_175719]///Homo sapiens thyroid peroxidase (TPO), transcript variant 5, mRNA [NM_175722]
matrisome-associated	secreted factors	CCL16	1.57391	1010.74	ENST00000621559///ENST00000613642	XM_006725334	chemokine (C-C motif) ligand 16 [Source:HGNC Symbol;Acc:HGNC:10614] [ENST00000621559]///chemokine (C-C motif) ligand 16 [Source:HGNC Symbol;Acc:HGNC:10614] [ENST00000613642]
matrisome-associated	secreted factors	PSPN	-0.999828	169.772	ENST00000245810	NM_004158	Homo sapiens persephin (PSPN), mRNA [NM_004158]
matrisome-associated	secreted factors	S100A1	-5.28908	8.68308	ENST00000368696///ENST00000368698	NM_006271	Homo sapiens S100 calcium binding protein A1 (S100A1), mRNA [NM_006271]
matrisome-associated	secreted factors	CCL5	2.70738	2217.41	ENST00000618639	NM_002985	Homo sapiens chemokine (C-C motif) ligand 5 (CCL5), transcript variant 1, mRNA [NM_002985]
matrisome-associated	secreted factors	S100A14	-4.47993	15.2143	ENST00000344616	NM_020672	Homo sapiens S100 calcium binding protein A14 (S100A14), mRNA [NM_020672]
matrisome-associated	secreted factors	MEGF8	2.28921	1659.46	ENST00000251268	NM_001271938	Homo sapiens multiple EGF-like-domains 8 (MEGF8), transcript variant 1, mRNA [NM_001271938]
matrisome-associated	secreted factors	INSL3	-0.583052	226.636	ENST00000317306	NM_001265587	Homo sapiens insulin-like 3 (Leydig cell) (INSL3), transcript variant 1, mRNA [NM_001265587]
matrisome-associated	secreted factors	MEGF11	-1.50283	119.798	ENST00000614717///ENST00000422354	NM_032445	Homo sapiens multiple EGF-like-domains 11 (MEGF11), mRNA [NM_032445]
matrisome-associated	secreted factors	WNT3A	-1.87609	92.4883	ENST00000284523	NM_033131	Homo sapiens wingless-type MMTV integration site family, member 3A (WNT3A), mRNA [NM_033131]
matrisome-associated	secreted factors	SFRP5	-6.31209	4.27284	ENST00000266066	NM_003015	Homo sapiens secreted frizzled-related protein 5 (SFRP5), mRNA [NM_003015]
matrisome-associated	secreted factors	DHH	-5.06163	10.1658	ENST00000266991	NM_021044	Homo sapiens desert hedgehog (DHH), mRNA [NM_021044]
matrisome-associated	secreted factors	BMP3	-6.68955	3.28919	ENST00000282701	NM_001201	Homo sapiens bone morphogenetic protein 3 (BMP3), mRNA [NM_001201]
matrisome-associated	secreted factors	CCL14	-0.952134	175.479	ENST00000622526	NM_032963	Homo sapiens chemokine (C-C motif) ligand 14 (CCL14), transcript variant 3, mRNA [NM_032963]
matrisome-associated	secreted factors	FGF14	-6.02459	5.2151	ENST00000376143	NM_175929	Homo sapiens fibroblast growth factor 14 (FGF14), transcript variant 2, mRNA [NM_175929]
matrisome-associated	secreted factors	CCL4L2	5.85957	19713	ENST00000620732///ENST00000615418///ENST00000613947	NM_001291470	Homo sapiens chemokine (C-C motif) ligand 4-like 2 (CCL4L2), transcript variant CCL4L2b2, mRNA [NM_001291470]
matrisome-associated	secreted factors	WNT8A	-6.17166	4.70966	ENST00000398754	NM_058244	Homo sapiens wingless-type MMTV integration site family, member 8A (WNT8A), transcript variant 3, mRNA [NM_058244]
matrisome-associated	secreted factors	CCL18	6.8389	38865	ENST00000614828	NM_002988	Homo sapiens chemokine (C-C motif) ligand 18 (pulmonary and activation-regulated) (CCL18), mRNA [NM_002988]
matrisome-associated	secreted factors	IL6	-4.84255	11.8329	ENST00000406575///ENST00000485300	XM_005249745///NM_000600	PREDICTED: Homo sapiens interleukin 6 (interferon, beta 2) (IL6), transcript variant X1, mRNA [XM_005249745]///Homo sapiens interleukin 6 (IL6), mRNA [NM_000600]
matrisome-associated	secreted factors	CCL13	-1.4837	121.397	ENST00000225844	NM_005408	Homo sapiens chemokine (C-C motif) ligand 13 (CCL13), mRNA [NM_005408]
matrisome-associated	secreted factors	CRHBP	-3.60305	27.9395	ENST00000503763///ENST00000514258	NM_001882	Homo sapiens corticotropin releasing hormone binding protein (CRHBP), mRNA [NM_001882]///corticotropin releasing hormone binding protein [Source:HGNC Symbol;Acc:HGNC:2356] [ENST00000514258]
matrisome-associated	secreted factors	CBLN3	0.226605	397.246	ENST00000267406	NM_001039771	Homo sapiens cerebellin 3 precursor (CBLN3), mRNA [NM_001039771]
matrisome-associated	secreted factors	PDGFB	-0.102389	316.244	ENST00000331163	NM_002608	Homo sapiens platelet-derived growth factor beta polypeptide (PDGFB), transcript variant 1, mRNA [NM_002608]
matrisome-associated	secreted factors	GDF1	-5.47986	7.6075	ENST00000623927	NM_001492	Homo sapiens growth differentiation factor 1 (GDF1), mRNA [NM_001492]
matrisome-associated	secreted factors	WNT16	-6.69098	3.28593	ENST00000222462	NM_057168	Homo sapiens wingless-type MMTV integration site family, member 16 (WNT16), transcript variant 1, mRNA [NM_057168]
matrisome-associated	secreted factors	FST	-5.55185	7.23721	ENST00000256759	NM_013409	Homo sapiens follistatin (FST), transcript variant FST344, mRNA [NM_013409]
matrisome-associated	secreted factors	IL17A	-5.34749	8.33855	ENST00000340057	NM_002190	Homo sapiens interleukin 17A (IL17A), mRNA [NM_002190]
matrisome-associated	secreted factors	IFNA10	-6.33647	4.20124	ENST00000357374	NM_002171	Homo sapiens interferon, alpha 10 (IFNA10), mRNA [NM_002171]
matrisome-associated	secreted factors	NRTN	-6.43797	3.91583	ENST00000303212	NM_004558	Homo sapiens neurturin (NRTN), mRNA [NM_004558]
matrisome-associated	secreted factors	IL5	-5.40523	8.01138	ENST00000231454	NM_000879	Homo sapiens interleukin 5 (IL5), mRNA [NM_000879]
matrisome-associated	secreted factors	INHBC	-2.42355	63.2824	ENST00000309668	NM_005538	Homo sapiens inhibin, beta C (INHBC), mRNA [NM_005538]
matrisome-associated	secreted factors	MDK	-1.33468	134.607	ENST00000407067	NM_001012334	Homo sapiens midkine (neurite growth-promoting factor 2) (MDK), transcript variant 1, mRNA [NM_001012334]
matrisome-associated	secreted factors	MEGF9	2.28748	1657.47	ENST00000373930	NM_001080497	Homo sapiens multiple EGF-like-domains 9 (MEGF9), mRNA [NM_001080497]
matrisome-associated	secreted factors	IL12B	-5.95445	5.4749	ENST00000231228	NM_002187	Homo sapiens interleukin 12B (IL12B), mRNA [NM_002187]
matrisome-associated	secreted factors	INHA	-4.95161	10.9714	ENST00000243786	NM_002191	Homo sapiens inhibin, alpha (INHA), mRNA [NM_002191]
matrisome-associated	secreted factors	FGFBP1	-6.64177	3.39994	ENST00000382333	NM_005130	Homo sapiens fibroblast growth factor binding protein 1 (FGFBP1), mRNA [NM_005130]
matrisome-associated	secreted factors	CTF1	-1.96983	86.6698	ENST00000395019	NM_001330	Homo sapiens cardiotrophin 1 (CTF1), transcript variant 1, mRNA [NM_001330]
matrisome-associated	secreted factors	EREG	1.87296	1243.54	ENST00000244869	NM_001432	Homo sapiens epiregulin (EREG), mRNA [NM_001432]
matrisome-associated	secreted factors	WNT4	-5.17574	9.39272	ENST00000290167///ENST00000415567	NM_030761	Homo sapiens wingless-type MMTV integration site family, member 4 (WNT4), mRNA [NM_030761]///wingless-type MMTV integration site family, member 4 [Source:HGNC Symbol;Acc:HGNC:12783] [ENST00000415567]
matrisome-associated	secreted factors	FGF4	-4.06865	20.2329	ENST00000168712	NM_002007	Homo sapiens fibroblast growth factor 4 (FGF4), mRNA [NM_002007]
matrisome-associated	secreted factors	WNT5A	0.578056	506.824	ENST00000264634	NM_003392	Homo sapiens wingless-type MMTV integration site family, member 5A (WNT5A), transcript variant 1, mRNA [NM_003392]
matrisome-associated	secreted factors	TNFSF8	-3.37015	32.8342	ENST00000223795	NM_001244	Homo sapiens tumor necrosis factor (ligand) superfamily, member 8 (TNFSF8), transcript variant 1, mRNA [NM_001244]
matrisome-associated	secreted factors	LTA	-3.62268	27.562	ENST00000383303	NM_000595	Homo sapiens lymphotoxin alpha (LTA), transcript variant 2, mRNA [NM_000595]
matrisome-associated	secreted factors	IL19	-5.87369	5.79014	ENST00000270218	NM_153758	Homo sapiens interleukin 19 (IL19), transcript variant 1, mRNA [NM_153758]
matrisome-associated	secreted factors	FLG2	-6.81144	3.02271	ENST00000388718	NM_001014342	Homo sapiens filaggrin family member 2 (FLG2), mRNA [NM_001014342]
matrisome-associated	secreted factors	TGFA	2.4635	1872.55	ENST00000418333	NM_003236	Homo sapiens transforming growth factor, alpha (TGFA), transcript variant 1, mRNA [NM_003236]
matrisome-associated	secreted factors	EGFL8	-1.23687	144.049	ENST00000490624	NM_030652	Homo sapiens EGF-like-domain, multiple 8 (EGFL8), transcript variant 1, mRNA [NM_030652]
matrisome-associated	secreted factors	CXCL14	-5.0239	10.4352	ENST00000337225	NM_004887	Homo sapiens chemokine (C-X-C motif) ligand 14 (CXCL14), mRNA [NM_004887]
matrisome-associated	secreted factors	IL1RN	8.68169	139410	ENST00000259206///ENST00000409930	NM_173843	Homo sapiens interleukin 1 receptor antagonist (IL1RN), transcript variant 4, mRNA [NM_173843]
matrisome-associated	secreted factors	IL11	-6.78256	3.08383	ENST00000264563	NM_000641	Homo sapiens interleukin 11 (IL11), transcript variant 1, mRNA [NM_000641]
matrisome-associated	secreted factors	GDF3	-6.16174	4.74214	ENST00000329913	NM_020634	Homo sapiens growth differentiation factor 3 (GDF3), mRNA [NM_020634]
matrisome-associated	secreted factors	FSTL1	-3.47454	30.5424	ENST00000295633	NM_007085	Homo sapiens follistatin-like 1 (FSTL1), mRNA [NM_007085]
matrisome-associated	secreted factors	IL17D	-5.73939	6.355	ENST00000304920	NM_138284	Homo sapiens interleukin 17D (IL17D), mRNA [NM_138284]
matrisome-associated	secreted factors	CSF1	0.0133432	342.658	ENST00000369801///ENST00000329608///ENST00000369802	NM_172210///NM_000757///NM_172212	Homo sapiens colony stimulating factor 1 (macrophage) (CSF1), transcript variant 2, mRNA [NM_172210]///Homo sapiens colony stimulating factor 1 (macrophage) (CSF1), transcript variant 1, mRNA [NM_000757]///Homo sapiens colony stimulating factor 1 (macrophage) (CSF1), transcript variant 4, mRNA [NM_172212]
matrisome-associated	secreted factors	BTC	-6.10535	4.93118	ENST00000395743	NM_001729	Homo sapiens betacellulin (BTC), mRNA [NM_001729]
matrisome-associated	secreted factors	IL7	-3.70392	26.0527	ENST00000518982	AB102885///NM_000880	interleukin 7 [Source:HGNC Symbol;Acc:HGNC:6023] [ENST00000518982]///Homo sapiens interleukin 7 (IL7), transcript variant 1, mRNA [NM_000880]
matrisome-associated	secreted factors	FGF10	-6.08848	4.98919	ENST00000264664	NM_004465	Homo sapiens fibroblast growth factor 10 (FGF10), mRNA [NM_004465]
matrisome-associated	secreted factors	NRG4	-3.48339	30.3556	ENST00000568203	NM_138573	Homo sapiens neuregulin 4 (NRG4), mRNA [NM_138573]
matrisome-associated	secreted factors	IFNB1	-6.55675	3.60634	ENST00000380232	NM_002176	Homo sapiens interferon, beta 1, fibroblast (IFNB1), mRNA [NM_002176]
matrisome-associated	secreted factors	AMH	-4.61279	13.8758	ENST00000221496	NM_000479	Homo sapiens anti-Mullerian hormone (AMH), mRNA [NM_000479]
matrisome-associated	secreted factors	S100G	-6.58809	3.52885	ENST00000380200	NM_004057	Homo sapiens S100 calcium binding protein G (S100G), mRNA [NM_004057]
matrisome-associated	secreted factors	BMP8A	-6.58226	3.54312		NM_181809	Homo sapiens bone morphogenetic protein 8a (BMP8A), mRNA [NM_181809]
matrisome-associated	secreted factors	FGF21	-5.16755	9.44618	ENST00000222157	NM_019113	Homo sapiens fibroblast growth factor 21 (FGF21), mRNA [NM_019113]
matrisome-associated	secreted factors	S100A16	-1.67652	106.209	ENST00000368703	NM_080388	Homo sapiens S100 calcium binding protein A16 (S100A16), mRNA [NM_080388]
matrisome-associated	secreted factors	CCL1	1.97742	1336.93	ENST00000225842	NM_002981	Homo sapiens chemokine (C-C motif) ligand 1 (CCL1), mRNA [NM_002981]
matrisome-associated	secreted factors	LTB	0.103747	364.817	ENST00000376117	NM_002341	Homo sapiens lymphotoxin beta (TNF superfamily, member 3) (LTB), transcript variant 1, mRNA [NM_002341]
matrisome-associated	secreted factors	GDF6	-6.86928	2.90393	ENST00000287020	NM_001001557	Homo sapiens growth differentiation factor 6 (GDF6), mRNA [NM_001001557]
matrisome-associated	secreted factors	CXCL10	-1.75423	100.639	ENST00000306602	NM_001565	Homo sapiens chemokine (C-X-C motif) ligand 10 (CXCL10), mRNA [NM_001565]
matrisome-associated	secreted factors	ANGPT4	-3.50605	29.8826	ENST00000381922	NM_015985	Homo sapiens angiopoietin 4 (ANGPT4), mRNA [NM_015985]
matrisome-associated	secreted factors	FGF17	-4.64605	13.5595	ENST00000524314	NM_003867	Homo sapiens fibroblast growth factor 17 (FGF17), mRNA [NM_003867]
matrisome-associated	secreted factors	IL22	-5.93164	5.56216	ENST00000328087	NM_020525	Homo sapiens interleukin 22 (IL22), mRNA [NM_020525]
matrisome-associated	secreted factors	RPTN	-6.70575	3.25248	ENST00000316073	NM_001122965	Homo sapiens repetin (RPTN), mRNA [NM_001122965]
matrisome-associated	secreted factors	HCFC1	-2.47539	61.049	ENST00000310441	NM_005334	Homo sapiens host cell factor C1 (HCFC1), mRNA [NM_005334]
matrisome-associated	secreted factors	IL4	-6.2544	4.44717	ENST00000350025	NM_000589	Homo sapiens interleukin 4 (IL4), transcript variant 1, mRNA [NM_000589]
matrisome-associated	secreted factors	HBEGF	2.90469	2542.39	ENST00000230990	NM_001945	Homo sapiens heparin-binding EGF-like growth factor (HBEGF), mRNA [NM_001945]
matrisome-associated	secreted factors	CCL26	-5.11682	9.78426	ENST00000394905	NM_006072	Homo sapiens chemokine (C-C motif) ligand 26 (CCL26), mRNA [NM_006072]
matrisome-associated	secreted factors	IL12A	-6.86778	2.90695	ENST00000496308	NM_000882	Homo sapiens interleukin 12A (IL12A), mRNA [NM_000882]
matrisome-associated	secreted factors	S100A12	2.06681	1422.38	ENST00000368737	NM_005621	Homo sapiens S100 calcium binding protein A12 (S100A12), mRNA [NM_005621]
matrisome-associated	secreted factors	MST1L	-4.05609	20.4098	ENST00000624762///ENST00000442552	NM_001271733	Homo sapiens macrophage stimulating 1-like (MST1L), mRNA [NM_001271733]
matrisome-associated	secreted factors	TNFSF13	2.71119	2223.27	ENST00000396542	NM_172088	Homo sapiens tumor necrosis factor (ligand) superfamily, member 13 (TNFSF13), transcript variant gamma, mRNA [NM_172088]
matrisome-associated	secreted factors	IL20	-5.72872	6.40219	ENST00000367096	NM_018724	Homo sapiens interleukin 20 (IL20), mRNA [NM_018724]
matrisome-associated	secreted factors	WNT2	-6.44033	3.90943	ENST00000265441	NM_003391	Homo sapiens wingless-type MMTV integration site family member 2 (WNT2), transcript variant 1, mRNA [NM_003391]
matrisome-associated	secreted factors	IL3	-6.8637	2.91517	ENST00000296870	NM_000588	Homo sapiens interleukin 3 (IL3), mRNA [NM_000588]
matrisome-associated	secreted factors	LEFTY1	-4.01702	20.9701	ENST00000272134	NM_020997	Homo sapiens left-right determination factor 1 (LEFTY1), mRNA [NM_020997]
matrisome-associated	secreted factors	MEGF10	-6.43861	3.91409	ENST00000274473	NM_032446	Homo sapiens multiple EGF-like-domains 10 (MEGF10), transcript variant 1, mRNA [NM_032446]
matrisome-associated	secreted factors	INSL5	-6.70585	3.25225	ENST00000304526	NM_005478	Homo sapiens insulin-like 5 (INSL5), mRNA [NM_005478]
matrisome-associated	secreted factors	CCL15	2.72902	2250.93	ENST00000614050	NM_032965	Homo sapiens chemokine (C-C motif) ligand 15 (CCL15), mRNA [NM_032965]
matrisome-associated	secreted factors	TNFSF14	3.25301	3236.66	ENST00000599359	NM_003807	Homo sapiens tumor necrosis factor (ligand) superfamily, member 14 (TNFSF14), transcript variant 1, mRNA [NM_003807]
matrisome-associated	secreted factors	HGF	-1.86206	93.3918	ENST00000423064///ENST00000453411	NM_001010934///NM_001010931	Homo sapiens hepatocyte growth factor (hepapoietin A; scatter factor) (HGF), transcript variant 5, mRNA [NM_001010934]///Homo sapiens hepatocyte growth factor (hepapoietin A; scatter factor) (HGF), transcript variant 2, mRNA [NM_001010931]
matrisome-associated	secreted factors	IHH	-4.95008	10.983	ENST00000295731	NM_002181	Homo sapiens indian hedgehog (IHH), mRNA [NM_002181]
matrisome-associated	secreted factors	VEGFC	-6.80737	3.03124	ENST00000618562	NM_005429	Homo sapiens vascular endothelial growth factor C (VEGFC), mRNA [NM_005429]
matrisome-associated	secreted factors	GH2	-6.86757	2.90737	ENST00000456543	NM_022558	Homo sapiens growth hormone 2 (GH2), transcript variant 3, mRNA [NM_022558]
matrisome-associated	secreted factors	OSM	3.73975	4535.47	ENST00000215781	NM_020530	Homo sapiens oncostatin M (OSM), mRNA [NM_020530]
matrisome-associated	secreted factors	IFNA14	-6.86486	2.91283	ENST00000380222	NM_002172	Homo sapiens interferon, alpha 14 (IFNA14), mRNA [NM_002172]
matrisome-associated	secreted factors	IFNK	-6.07406	5.03929	ENST00000276943	NM_020124	Homo sapiens interferon, kappa (IFNK), mRNA [NM_020124]
matrisome-associated	secreted factors	CCL28	-5.72571	6.41557	ENST00000489442	NM_148672	Homo sapiens chemokine (C-C motif) ligand 28 (CCL28), transcript variant 1, mRNA [NM_148672]
matrisome-associated	secreted factors	WNT11	-6.33068	4.21812	ENST00000322563	NM_004626	Homo sapiens wingless-type MMTV integration site family, member 11 (WNT11), mRNA [NM_004626]
matrisome-associated	secreted factors	GDF7	-2.00243	84.733	ENST00000272224	NM_182828	Homo sapiens growth differentiation factor 7 (GDF7), mRNA [NM_182828]
matrisome-associated	secreted factors	S100A9	5.56524	16074.9	ENST00000368738	NM_002965	Homo sapiens S100 calcium binding protein A9 (S100A9), mRNA [NM_002965]
matrisome-associated	secreted factors	CFC1	-5.46435	7.68974	ENST00000259216	NM_032545	Homo sapiens cripto, FRL-1, cryptic family 1 (CFC1), transcript variant 1, mRNA [NM_032545]
matrisome-associated	secreted factors	CRLF1	-2.40697	64.0141	ENST00000392386	NM_004750	Homo sapiens cytokine receptor-like factor 1 (CRLF1), mRNA [NM_004750]
matrisome-associated	secreted factors	CSHL1	-3.74534	25.3154	ENST00000309894	NM_022579	Homo sapiens chorionic somatomammotropin hormone-like 1 (CSHL1), transcript variant 1, mRNA [NM_022579]
matrisome-associated	secreted factors	CCL8	-3.3553	33.1741	ENST00000394620	NM_005623	Homo sapiens chemokine (C-C motif) ligand 8 (CCL8), mRNA [NM_005623]
matrisome-associated	secreted factors	GDF5	-2.98781	42.798	ENST00000374372	NM_000557	Homo sapiens growth differentiation factor 5 (GDF5), mRNA [NM_000557]
matrisome-associated	secreted factors	GDF2	-5.5085	7.45799	ENST00000581492	NM_016204	Homo sapiens growth differentiation factor 2 (GDF2), mRNA [NM_016204]
matrisome-associated	secreted factors	NRG1	-5.38458	8.12692	ENST00000522569	NM_004495	Homo sapiens neuregulin 1 (NRG1), transcript variant HRG-gamma, mRNA [NM_004495]
matrisome-associated	secreted factors	IFNA6	-6.79181	3.06411	ENST00000259555	NM_021002	Homo sapiens interferon, alpha 6 (IFNA6), mRNA [NM_021002]
matrisome-associated	secreted factors	FGF11	-4.08877	19.9527	ENST00000293829	BC032502	fibroblast growth factor 11 [Source:HGNC Symbol;Acc:HGNC:3667] [ENST00000293829]
matrisome-associated	secreted factors	CNTF	-3.65442	26.9621	ENST00000361987	NM_000614	Homo sapiens ciliary neurotrophic factor (CNTF), mRNA [NM_000614]
matrisome-associated	secreted factors	PDGFD	-6.41668	3.97404	ENST00000302251	NM_025208	Homo sapiens platelet derived growth factor D (PDGFD), transcript variant 1, mRNA [NM_025208]
matrisome-associated	secreted factors	S100A8	8.08714	92324.7	ENST00000368733	NM_002964	Homo sapiens S100 calcium binding protein A8 (S100A8), mRNA [NM_002964]
matrisome-associated	secreted factors	FGF18	-4.82792	11.9535	ENST00000274625	NM_003862	Homo sapiens fibroblast growth factor 18 (FGF18), mRNA [NM_003862]
matrisome-associated	secreted factors	CCL17	-1.49868	120.143	ENST00000219244	NM_002987	Homo sapiens chemokine (C-C motif) ligand 17 (CCL17), mRNA [NM_002987]
matrisome-associated	secreted factors	SCUBE2	-5.20188	9.22404	ENST00000518447	NM_020974	Homo sapiens signal peptide, CUB domain, EGF-like 2 (SCUBE2), transcript variant 1, mRNA [NM_020974]
matrisome-associated	secreted factors	VEGFB	5.0054	10904.9	ENST00000426086	NM_003377	Homo sapiens vascular endothelial growth factor B (VEGFB), transcript variant VEGFB-186, mRNA [NM_003377]
matrisome-associated	secreted factors	ANGPTL1	-6.17919	4.68516	ENST00000367629	NM_004673	Homo sapiens angiopoietin-like 1 (ANGPTL1), mRNA [NM_004673]
matrisome-associated	secreted factors	WNT7A	-6.09335	4.97236	ENST00000285018	NM_004625	Homo sapiens wingless-type MMTV integration site family, member 7A (WNT7A), mRNA [NM_004625]
matrisome-associated	secreted factors	VWC2	-6.72448	3.21052	ENST00000340652	NM_198570	Homo sapiens von Willebrand factor C domain containing 2 (VWC2), mRNA [NM_198570]
matrisome-associated	secreted factors	VWC2L	-4.65425	13.4827	ENST00000312504	NM_001080500	Homo sapiens von Willebrand factor C domain containing protein 2-like (VWC2L), mRNA [NM_001080500]
matrisome-associated	secreted factors	TCHH	-2.1074	78.7869	ENST00000614923///ENST00000368804	NM_007113	Homo sapiens trichohyalin (TCHH), mRNA [NM_007113]
matrisome-associated	secreted factors	WNT8B	-5.94723	5.50239	ENST00000343737	NM_003393	Homo sapiens wingless-type MMTV integration site family, member 8B (WNT8B), mRNA [NM_003393]
matrisome-associated	secreted factors	XCL1	-4.03827	20.6635	ENST00000367818	NM_002995	Homo sapiens chemokine (C motif) ligand 1 (XCL1), mRNA [NM_002995]
matrisome-associated	secreted factors	CSH2	-2.71679	51.6429	ENST00000558516///ENST00000558284	NM_022644	Homo sapiens chorionic somatomammotropin hormone 2 (CSH2), transcript variant 2, mRNA [NM_022644]
matrisome-associated	secreted factors	INHBB	-6.26204	4.42366	ENST00000295228	NM_002193	Homo sapiens inhibin, beta B (INHBB), mRNA [NM_002193]
matrisome-associated	secreted factors	ANGPTL6	0.828667	602.973	ENST00000253109	NM_031917	Homo sapiens angiopoietin-like 6 (ANGPTL6), mRNA [NM_031917]
matrisome-associated	secreted factors	BMP2	-2.39364	64.6081	ENST00000378827	NM_001200	Homo sapiens bone morphogenetic protein 2 (BMP2), mRNA [NM_001200]
matrisome-associated	secreted factors	ANGPTL7	-6.62879	3.43067	ENST00000376819	NM_021146	Homo sapiens angiopoietin-like 7 (ANGPTL7), mRNA [NM_021146]
matrisome-associated	secreted factors	S100B	-2.37985	65.2287	ENST00000291700///ENST00000397648	NM_006272	Homo sapiens S100 calcium binding protein B (S100B), mRNA [NM_006272]///S100 calcium binding protein B [Source:HGNC Symbol;Acc:HGNC:10500] [ENST00000397648]
matrisome-associated	secreted factors	ANGPTL3	-6.84027	2.96292	ENST00000371129	NM_014495	Homo sapiens angiopoietin-like 3 (ANGPTL3), mRNA [NM_014495]
matrisome-associated	secreted factors	FGFBP2	-4.41928	15.8676	ENST00000259989	NM_031950	Homo sapiens fibroblast growth factor binding protein 2 (FGFBP2), mRNA [NM_031950]
matrisome-associated	secreted factors	SFRP2	-6.25788	4.43646	ENST00000274063	NM_003013	Homo sapiens secreted frizzled-related protein 2 (SFRP2), mRNA [NM_003013]
matrisome-associated	secreted factors	EGFL6	-6.67998	3.31108	ENST00000361306	NM_001167890	Homo sapiens EGF-like-domain, multiple 6 (EGFL6), transcript variant 2, mRNA [NM_001167890]
matrisome-associated	secreted factors	S100A2	-0.694946	209.723	ENST00000368709	NM_005978	Homo sapiens S100 calcium binding protein A2 (S100A2), mRNA [NM_005978]
matrisome-associated	secreted factors	PGF	-4.76748	12.4649	ENST00000555567	NM_002632	Homo sapiens placental growth factor (PGF), transcript variant 1, mRNA [NM_002632]
matrisome-associated	secreted factors	S100A5	0.772401	579.91	ENST00000368717	NM_002962	Homo sapiens S100 calcium binding protein A5 (S100A5), mRNA [NM_002962]
matrisome-associated	secreted factors	INSL6	-6.80225	3.04202	ENST00000381641	NM_007179	Homo sapiens insulin-like 6 (INSL6), mRNA [NM_007179]
matrisome-associated	secreted factors	CCL24	4.44133	7375.97	ENST00000416943	NM_002991	Homo sapiens chemokine (C-C motif) ligand 24 (CCL24), mRNA [NM_002991]
matrisome-associated	secreted factors	TNFSF9	-0.0169299	335.543	ENST00000245817	NM_003811	Homo sapiens tumor necrosis factor (ligand) superfamily, member 9 (TNFSF9), mRNA [NM_003811]
matrisome-associated	secreted factors	CRLF3	-0.144666	307.111	ENST00000324238	NM_015986	Homo sapiens cytokine receptor-like factor 3 (CRLF3), transcript variant 1, mRNA [NM_015986]
matrisome-associated	secreted factors	IL9	-6.83544	2.97284	ENST00000274520	NM_000590	Homo sapiens interleukin 9 (IL9), mRNA [NM_000590]
matrisome-associated	secreted factors	IL17F	-3.10368	39.4953	ENST00000478427	NM_052872	Homo sapiens interleukin 17F (IL17F), mRNA [NM_052872]
matrisome-associated	secreted factors	ANGPT2	-4.6494	13.528	ENST00000325203	NM_001147	Homo sapiens angiopoietin 2 (ANGPT2), transcript variant 1, mRNA [NM_001147]
matrisome-associated	secreted factors	FGF16	-6.71881	3.22316	ENST00000439435	NM_003868	Homo sapiens fibroblast growth factor 16 (FGF16), mRNA [NM_003868]
matrisome-associated	secreted factors	S100A13	1.31937	847.258	ENST00000491177	NM_001024210	Homo sapiens S100 calcium binding protein A13 (S100A13), transcript variant 1, mRNA [NM_001024210]
matrisome-associated	secreted factors	EPO	-5.10149	9.88877	ENST00000252723	NM_000799	Homo sapiens erythropoietin (EPO), mRNA [NM_000799]
matrisome-associated	secreted factors	WNT2B	-4.02621	20.8369	ENST00000256640	NM_004185	Homo sapiens wingless-type MMTV integration site family, member 2B (WNT2B), transcript variant WNT-2B1, mRNA [NM_004185]
matrisome-associated	secreted factors	FGF3	-2.73095	51.1385		NM_005247	Homo sapiens fibroblast growth factor 3 (FGF3), mRNA [NM_005247]
matrisome-associated	secreted factors	PRL	-3.02112	41.8212	ENST00000306482	NM_000948	Homo sapiens prolactin (PRL), transcript variant 1, mRNA [NM_000948]
matrisome-associated	secreted factors	ANGPTL4	3.05288	2817.44	ENST00000301455	NM_139314	Homo sapiens angiopoietin-like 4 (ANGPTL4), transcript variant 1, mRNA [NM_139314]
matrisome-associated	secreted factors	IFNA7	-6.46611	3.84019	ENST00000239347	NM_021057	Homo sapiens interferon, alpha 7 (IFNA7), mRNA [NM_021057]
matrisome-associated	secreted factors	WFIKKN1	-5.54277	7.2829	ENST00000573440	NM_053284	Homo sapiens WAP, follistatin/kazal, immunoglobulin, kunitz and netrin domain containing 1 (WFIKKN1), mRNA [NM_053284]
matrisome-associated	secreted factors	PF4	-1.26776	140.997	ENST00000296029	NM_002619	Homo sapiens platelet factor 4 (PF4), mRNA [NM_002619]
matrisome-associated	secreted factors	INS-IGF2	-6.67665	3.31874	ENST00000397270	NM_001042376	Homo sapiens INS-IGF2 readthrough (INS-IGF2), transcript variant 2, mRNA [NM_001042376]
matrisome-associated	secreted factors	GDF15	5.81379	19097.2	ENST00000252809	NM_004864	Homo sapiens growth differentiation factor 15 (GDF15), mRNA [NM_004864]
matrisome-associated	secreted factors	PIK3IP1	-0.698648	209.185	ENST00000402249	NM_052880	Homo sapiens phosphoinositide-3-kinase interacting protein 1 (PIK3IP1), transcript variant 1, mRNA [NM_052880]
matrisome-associated	secreted factors	EPGN	-6.67158	3.33043	ENST00000413830	NM_001270989	Homo sapiens epithelial mitogen (EPGN), transcript variant 1, mRNA [NM_001270989]
matrisome-associated	secreted factors	CLCF1	1.54515	990.787	ENST00000312438	NM_013246	Homo sapiens cardiotrophin-like cytokine factor 1 (CLCF1), transcript variant 1, mRNA [NM_013246]
matrisome-associated	secreted factors	IFNA8	-6.6732	3.32669	ENST00000380205	NM_002170	Homo sapiens interferon, alpha 8 (IFNA8), mRNA [NM_002170]
matrisome-associated	secreted factors	S100P	-1.78843	98.2818	ENST00000296370	NM_005980	Homo sapiens S100 calcium binding protein P (S100P), mRNA [NM_005980]
matrisome-associated	secreted factors	SHH	-4.01273	21.0326	ENST00000297261	NM_000193	Homo sapiens sonic hedgehog (SHH), mRNA [NM_000193]
matrisome-associated	secreted factors	NGF	-2.92477	44.7097	ENST00000369512	NM_002506	Homo sapiens nerve growth factor (beta polypeptide) (NGF), mRNA [NM_002506]
matrisome-associated	secreted factors	ISM2	-3.27149	35.1583	ENST00000342219	NM_199296	Homo sapiens isthmin 2 (ISM2), transcript variant 1, mRNA [NM_199296]
cell-matrix interaction	integrins	ITGB2	7.16601	48756	ENST00000610622///ENST00000302347	L78790///NM_000211	integrin, beta 2 (complement component 3 receptor 3 and 4 subunit) [Source:HGNC Symbol;Acc:HGNC:6155] [ENST00000610622]///Homo sapiens integrin, beta 2 (complement component 3 receptor 3 and 4 subunit) (ITGB2), transcript variant 1, mRNA [NM_000211]
cell-matrix interaction	integrins	ITGAD	-1.97499	86.3604	ENST00000389202///ENST00000444228	NM_005353	Homo sapiens integrin, alpha D (ITGAD), mRNA [NM_005353]
cell-matrix interaction	integrins	ITGAM	5.14457	12009.2	ENST00000544665	NM_000632	Homo sapiens integrin, alpha M (complement component 3 receptor 3 subunit) (ITGAM), transcript variant 2, mRNA [NM_000632]
cell-matrix interaction	integrins	ITGAL	2.45543	1862.1	ENST00000358164	NM_002209	Homo sapiens integrin, alpha L (antigen CD11A (p180), lymphocyte function-associated antigen 1; alpha polypeptide) (ITGAL), transcript variant 1, mRNA [NM_002209]
cell-matrix interaction	integrins	ITGB1	2.77335	2321.17	ENST00000494395	NM_133376	Homo sapiens integrin, beta 1 (fibronectin receptor, beta polypeptide, antigen CD29 includes MDF2, MSK12) (ITGB1), transcript variant 1E, mRNA [NM_133376]
cell-matrix interaction	integrins	ITGA5	3.1113	2933.85	ENST00000552564	NM_002205	Homo sapiens integrin, alpha 5 (fibronectin receptor, alpha polypeptide) (ITGA5), mRNA [NM_002205]
cell-matrix interaction	integrins	ITGAV	4.85872	9850.64	ENST00000374907	NM_002210	Homo sapiens integrin, alpha V (ITGAV), transcript variant 1, mRNA [NM_002210]
cell-matrix interaction	integrins	ITGB3	1.31247	843.215	ENST00000559488	NM_000212	Homo sapiens integrin, beta 3 (platelet glycoprotein IIIa, antigen CD61) (ITGB3), mRNA [NM_000212]
cell-matrix interaction	integrins	ITGA4	-0.574616	227.965	ENST00000476089///ENST00000614742	NM_000885	Homo sapiens integrin, alpha 4 (antigen CD49D, alpha 4 subunit of VLA-4 receptor) (ITGA4), mRNA [NM_000885]
cell-matrix interaction	integrins	ITGAE	2.33689	1715.22	ENST00000570360	NM_002208	Homo sapiens integrin, alpha E (antigen CD103, human mucosal lymphocyte antigen 1; alpha polypeptide) (ITGAE), mRNA [NM_002208]
cell-matrix interaction	integrins	ITGA6	-1.08153	160.424	ENST00000409532///ENST00000264107	NM_000210	Homo sapiens integrin, alpha 6 (ITGA6), transcript variant 2, mRNA [NM_000210]
cell-matrix interaction	integrins	ITGB8	-0.160331	303.795	ENST00000222573	NM_002214	Homo sapiens integrin, beta 8 (ITGB8), mRNA [NM_002214]
cell-matrix interaction	integrins	ITGAX	5.04224	11186.9	ENST00000567409///ENST00000571644	AK309642///NM_000887	integrin, alpha X (complement component 3 receptor 4 subunit) [Source:HGNC Symbol;Acc:HGNC:6152] [ENST00000567409]///Homo sapiens integrin, alpha X (complement component 3 receptor 4 subunit) (ITGAX), transcript variant 2, mRNA [NM_000887]
cell-matrix interaction	integrins	ITGA3	-0.965986	173.802	ENST00000505306	NM_002204	Homo sapiens integrin, alpha 3 (antigen CD49C, alpha 3 subunit of VLA-3 receptor) (ITGA3), transcript variant a, mRNA [NM_002204]
cell-matrix interaction	integrins	ITGA10	-1.86135	93.4377	ENST00000369304	NM_003637	Homo sapiens integrin, alpha 10 (ITGA10), transcript variant 1, mRNA [NM_003637]
cell-matrix interaction	integrins	ITGB7	4.24461	6435.76	ENST00000422257	NM_000889	Homo sapiens integrin, beta 7 (ITGB7), transcript variant 1, mRNA [NM_000889]
cell-matrix interaction	integrins	ITGB5	4.92443	10309.7	ENST00000460797	NM_002213	Homo sapiens integrin, beta 5 (ITGB5), mRNA [NM_002213]
cell-matrix interaction	integrins	ITGA2B	-2.80122	48.7071	ENST00000262407	NM_000419	Homo sapiens integrin, alpha 2b (platelet glycoprotein IIb of IIb/IIIa complex, antigen CD41) (ITGA2B), mRNA [NM_000419]
cell-matrix interaction	integrins	ITGA7	0.799904	591.071	ENST00000452168	NM_002206	Homo sapiens integrin, alpha 7 (ITGA7), transcript variant 2, mRNA [NM_002206]
cell-matrix interaction	integrins	ITGA9	-0.669781	213.413	ENST00000264741	NM_002207	Homo sapiens integrin, alpha 9 (ITGA9), mRNA [NM_002207]
cell-matrix interaction	integrins	ITGB4	-3.68198	26.4519	ENST00000450894	NM_000213	Homo sapiens integrin, beta 4 (ITGB4), transcript variant 1, mRNA [NM_000213]
cell-matrix interaction	integrins	ITGA11	0.282291	412.879	ENST00000315757	NM_001004439	Homo sapiens integrin, alpha 11 (ITGA11), mRNA [NM_001004439]

## Sheet: regulated in dexa
category	subcategory	GeneSymbol	p (Corr)	p	FC (abs)	Regulation	[dexa](normalized)	[media](normalized)	EnsemblID	GenbankAccession	Description
core matrisome	collagens	COL24A1	0.000492018	0.000340628	3.90992	down	-3.70754	-1.7404	ENST00000370571	NM_152890	Homo sapiens collagen, type XXIV, alpha 1 (COL24A1), mRNA [NM_152890]
core matrisome	collagens	COL5A3	0.000346132	0.000173066	14.261	down	-6.04841	-2.2144	ENST00000264828	NM_015719	Homo sapiens collagen, type V, alpha 3 (COL5A3), mRNA [NM_015719]
core matrisome	glycoproteins	TNFAIP6	0.000381275	0.000234631	10.451	down	0.217673	3.60325	ENST00000460812	NM_007115	Homo sapiens tumor necrosis factor, alpha-induced protein 6 (TNFAIP6), mRNA [NM_007115]
core matrisome	glycoproteins	FBLN5	0.000516934	0.000382424	28.4157	up	6.08539	1.25678	ENST00000267620	NM_006329	Homo sapiens fibulin 5 (FBLN5), mRNA [NM_006329]
core matrisome	glycoproteins	SRPX	5.5781e-05	2.14542e-06	137.733	up	2.98642	-4.11931	ENST00000479015	NM_006307	Homo sapiens sushi-repeat containing protein, X-linked (SRPX), transcript variant 1, mRNA [NM_006307]
core matrisome	glycoproteins	MFGE8	0.000170249	4.25624e-05	19.2112	up	1.48818	-2.7757	ENST00000560937	NM_005928	Homo sapiens milk fat globule-EGF factor 8 protein (MFGE8), transcript variant 1, mRNA [NM_005928]
core matrisome	glycoproteins	THBS1	0.000961869	0.000961869	5.84782	up	4.63663	2.08873	ENST00000260356///ENST00000397591	NM_003246	Homo sapiens thrombospondin 1 (THBS1), mRNA [NM_003246]
core matrisome	glycoproteins	GLDN	0.000120018	2.30804e-05	54.6702	up	2.27801	-3.49467	ENST00000396399	NM_181789	Homo sapiens gliomedin (GLDN), mRNA [NM_181789]
core matrisome	glycoproteins	CILP2	8.76185e-05	7.5961e-06	19.1452	down	-5.6879	-1.42899	ENST00000291495	NM_153221	Homo sapiens cartilage intermediate layer protein 2 (CILP2), mRNA [NM_153221]
core matrisome	glycoproteins	LAMB3	0.000659335	0.000557899	10.1652	down	-1.3984	1.94717	ENST00000367030	NM_001017402	Homo sapiens laminin, beta 3 (LAMB3), transcript variant 2, mRNA [NM_001017402]
core matrisome	proteoglycans	SPOCK1	8.76185e-05	1.17948e-05	30.9847	up	-1.79368	-6.74716	ENST00000282223	NM_004598	Homo sapiens sparc/osteonectin, cwcv and kazal-like domains proteoglycan (testican) 1 (SPOCK1), mRNA [NM_004598]
core matrisome	proteoglycans	CHADL	0.000703246	0.000635626	2.71273	up	-2.06418	-3.50392	ENST00000216241	NM_138481	Homo sapiens chondroadherin-like (CHADL), mRNA [NM_138481]
matrisome-associated	ECM-affiliated	CLEC3B	8.76185e-05	1.14555e-05	7.29294	up	2.25693	-0.609576	ENST00000296130	NM_003278	Homo sapiens C-type lectin domain family 3, member B (CLEC3B), mRNA [NM_003278]
matrisome-associated	ECM-affiliated	SEMA7A	0.000492018	0.000335897	6.05011	down	-2.49771	0.0992535	ENST00000542748	NM_003612	Homo sapiens semaphorin 7A, GPI membrane anchor (John Milton Hagen blood group) (SEMA7A), transcript variant 1, mRNA [NM_003612]
matrisome-associated	ECM-affiliated	MUCL1	0.000268751	0.000107346	12.7544	down	-1.06078	2.61215	ENST00000308796	NM_058173	Homo sapiens mucin-like 1 (MUCL1), mRNA [NM_058173]
matrisome-associated	ECM-affiliated	CLEC5A	0.000153039	3.53167e-05	13.5578	down	-0.587036	3.17402	ENST00000546910	NM_013252	Homo sapiens C-type lectin domain family 5, member A (CLEC5A), transcript variant 1, mRNA [NM_013252]
matrisome-associated	ECM-affiliated	GREM1	0.000359682	0.000193675	96.8083	down	-4.18929	2.40777	ENST00000322805///ENST00000300177	NM_001191323///NM_013372	Homo sapiens gremlin 1, DAN family BMP antagonist (GREM1), transcript variant 2, mRNA [NM_001191323]///Homo sapiens gremlin 1, DAN family BMP antagonist (GREM1), transcript variant 1, mRNA [NM_013372]
matrisome-associated	ECM-affiliated	GPC4	0.000551359	0.000424122	14.5629	down	0.112999	3.97722	ENST00000370828	NM_001448	Homo sapiens glypican 4 (GPC4), mRNA [NM_001448]
matrisome-associated	ECM-affiliated	SEMA3G	8.76185e-05	1.11944e-05	8.9546	down	-4.29193	-1.1293	ENST00000231721	NM_020163	Homo sapiens sema domain, immunoglobulin domain (Ig), short basic domain, secreted, (semaphorin) 3G (SEMA3G), mRNA [NM_020163]
matrisome-associated	ECM-affiliated	CLEC17A	0.000703246	0.000617971	6.92255	down	-4.4075	-1.6162	ENST00000547437	NM_001204118	Homo sapiens C-type lectin domain family 17, member A (CLEC17A), transcript variant 1, mRNA [NM_001204118]
matrisome-associated	regulators	FAM20A	0.000301177	0.000144797	5.4684	down	0.662425	3.11354	ENST00000375556///ENST00000590074	NM_017565	Homo sapiens family with sequence similarity 20, member A (FAM20A), transcript variant 1, mRNA [NM_017565]
matrisome-associated	regulators	TIMP3	0.000268751	0.00011324	57.2646	down	-1.07056	4.76901	ENST00000266085	NM_000362	Homo sapiens TIMP metallopeptidase inhibitor 3 (TIMP3), mRNA [NM_000362]
matrisome-associated	regulators	F13A1	0.000357335	0.000185539	18.6655	up	6.05773	1.83543	ENST00000264870	NM_000129	Homo sapiens coagulation factor XIII, A1 polypeptide (F13A1), mRNA [NM_000129]
matrisome-associated	regulators	ELANE	0.000184021	5.56176e-05	9.92605	up	-1.43833	-4.74955	ENST00000263621	NM_001972	Homo sapiens elastase, neutrophil expressed (ELANE), mRNA [NM_001972]
matrisome-associated	regulators	MMP1	0.000634361	0.000524568	9.76629	down	-2.76562	0.522193	ENST00000315274	NM_002421	Homo sapiens matrix metallopeptidase 1 (interstitial collagenase) (MMP1), transcript variant 1, mRNA [NM_002421]
matrisome-associated	regulators	TGM2	0.00071415	0.000672949	9.99628	down	-1.75678	1.56461	ENST00000469269///ENST00000468262	NM_004613///NM_198951	Homo sapiens transglutaminase 2 (TGM2), transcript variant 1, mRNA [NM_004613]///Homo sapiens transglutaminase 2 (TGM2), transcript variant 2, mRNA [NM_198951]
matrisome-associated	regulators	MMP14	0.000551397	0.000434755	3.04838	down	2.78668	4.39473	ENST00000311852	NM_004995	Homo sapiens matrix metallopeptidase 14 (membrane-inserted) (MMP14), mRNA [NM_004995]
matrisome-associated	regulators	ADAMTS2	1.94185e-05	3.73434e-07	41.2717	up	-0.120708	-5.48779	ENST00000274609	NM_021599	Homo sapiens ADAM metallopeptidase with thrombospondin type 1 motif, 2 (ADAMTS2), transcript variant 2, mRNA [NM_021599]
matrisome-associated	regulators	SERPINA1	0.000516934	0.00036949	2.62243	down	1.71699	3.10789	ENST00000402629///ENST00000449399	BX248257///NM_001002236	serpin peptidase inhibitor, clade A (alpha-1 antiproteinase, antitrypsin), member 1 [Source:HGNC Symbol;Acc:HGNC:8941] [ENST00000402629]///Homo sapiens serpin peptidase inhibitor, clade A (alpha-1 antiproteinase, antitrypsin), member 1 (SERPINA1), transcript variant 2, mRNA [NM_001002236]
matrisome-associated	regulators	C17orf58	0.000516934	0.000387701	2.67529	down	-0.58231	0.837383	ENST00000334461	NM_181655	Homo sapiens chromosome 17 open reading frame 58 (C17orf58), transcript variant 1, mRNA [NM_181655]
matrisome-associated	regulators	FAM20C	0.000362485	0.000202155	2.91086	down	4.39802	5.93947	ENST00000313766	AK125281///NM_020223	Homo sapiens cDNA FLJ43291 fis, clone MESAN2015515, [AK125281]///Homo sapiens family with sequence similarity 20, member C (FAM20C), mRNA [NM_020223]
matrisome-associated	regulators	SERPIND1	0.000713135	0.000658278	4.5918	down	-6.37171	-4.17265	ENST00000406799	NM_000185	Homo sapiens serpin peptidase inhibitor, clade D (heparin cofactor), member 1 (SERPIND1), mRNA [NM_000185]
matrisome-associated	secreted factors	S100A4	0.000375035	0.000223579	3.39334	up	6.24769	4.48498	ENST00000368714	NM_002961	Homo sapiens S100 calcium binding protein A4 (S100A4), transcript variant 1, mRNA [NM_002961]
matrisome-associated	secreted factors	INHBA	8.76185e-05	6.61134e-06	243.45	down	-3.2457	4.68178	ENST00000442711	NM_002192	Homo sapiens inhibin, beta A (INHBA), mRNA [NM_002192]
matrisome-associated	secreted factors	AREG	0.000238613	8.71857e-05	8.09643	up	2.29283	-0.724457	ENST00000395748	NM_001657	Homo sapiens amphiregulin (AREG), mRNA [NM_001657]
matrisome-associated	secreted factors	IL24	0.000270501	0.000119645	3.03359	down	-4.16013	-2.55911	ENST00000294984///ENST00000491169	NM_001185156	Homo sapiens interleukin 24 (IL24), transcript variant 3, mRNA [NM_001185156]
matrisome-associated	secreted factors	VEGFA	0.000578032	0.000466872	6.39262	down	-2.10464	0.571762	ENST00000518538///ENST00000497139	NM_001025370///NM_001025366	Homo sapiens vascular endothelial growth factor A (VEGFA), transcript variant 6, mRNA [NM_001025370]///Homo sapiens vascular endothelial growth factor A (VEGFA), transcript variant 1, mRNA [NM_001025366]
matrisome-associated	secreted factors	PPBP	8.92041e-05	1.54392e-05	90.4394	down	-3.78061	2.71827	ENST00000296028	NM_002704	Homo sapiens pro-platelet basic protein (chemokine (C-X-C motif) ligand 7) (PPBP), mRNA [NM_002704]
matrisome-associated	secreted factors	TNFSF13B	0.000268751	0.000113703	3.48053	down	1.91667	3.71598	ENST00000486502	NM_006573	Homo sapiens tumor necrosis factor (ligand) superfamily, member 13b (TNFSF13B), transcript variant 1, mRNA [NM_006573]
matrisome-associated	secreted factors	CXCL6	0.000703246	0.000627822	8.25558	down	-6.00485	-2.95948	ENST00000226317	NM_002993	Homo sapiens chemokine (C-X-C motif) ligand 6 (CXCL6), mRNA [NM_002993]
matrisome-associated	secreted factors	CXCL5	0.000184021	5.28381e-05	20.5303	down	3.31003	7.66972	ENST00000296027	NM_002994	Homo sapiens chemokine (C-X-C motif) ligand 5 (CXCL5), mRNA [NM_002994]
matrisome-associated	secreted factors	CCL23	0.000196228	6.41516e-05	19.9749	down	0.116035	4.43615	ENST00000610342	NM_005064	Homo sapiens chemokine (C-C motif) ligand 23 (CCL23), transcript variant CKbeta8, mRNA [NM_005064]
matrisome-associated	secreted factors	CCL5	0.000184021	5.66219e-05	6.04768	down	0.110995	2.70738	ENST00000618639	NM_002985	Homo sapiens chemokine (C-C motif) ligand 5 (CCL5), transcript variant 1, mRNA [NM_002985]
matrisome-associated	secreted factors	CCL18	0.000387509	0.000245919	4.11833	down	4.79684	6.8389	ENST00000614828	NM_002988	Homo sapiens chemokine (C-C motif) ligand 18 (pulmonary and activation-regulated) (CCL18), mRNA [NM_002988]
matrisome-associated	secreted factors	CRHBP	0.000366896	0.000211671	5.32113	up	-1.19132	-3.60305	ENST00000503763///ENST00000514258	NM_001882	Homo sapiens corticotropin releasing hormone binding protein (CRHBP), mRNA [NM_001882]///corticotropin releasing hormone binding protein [Source:HGNC Symbol;Acc:HGNC:2356] [ENST00000514258]
matrisome-associated	secreted factors	TNFSF8	0.000774319	0.000744537	3.57141	up	-1.53366	-3.37015	ENST00000223795	NM_001244	Homo sapiens tumor necrosis factor (ligand) superfamily, member 8 (TNFSF8), transcript variant 1, mRNA [NM_001244]
matrisome-associated	secreted factors	IL1RN	8.92041e-05	1.45763e-05	25.0293	down	4.03615	8.68169	ENST00000259206///ENST00000409930	NM_173843	Homo sapiens interleukin 1 receptor antagonist (IL1RN), transcript variant 4, mRNA [NM_173843]
matrisome-associated	secreted factors	CCL1	0.000219971	7.61437e-05	101.468	down	-4.68745	1.97742	ENST00000225842	NM_002981	Homo sapiens chemokine (C-C motif) ligand 1 (CCL1), mRNA [NM_002981]
matrisome-associated	secreted factors	HBEGF	0.000431753	0.0002823	11.4781	down	-0.616127	2.90469	ENST00000230990	NM_001945	Homo sapiens heparin-binding EGF-like growth factor (HBEGF), mRNA [NM_001945]
matrisome-associated	secreted factors	CCL15	0.00027265	0.000125838	14.1062	down	-1.08924	2.72902	ENST00000614050	NM_032965	Homo sapiens chemokine (C-C motif) ligand 15 (CCL15), mRNA [NM_032965]
matrisome-associated	secreted factors	TNFSF14	0.000781166	0.000766144	15.2009	down	-0.673082	3.25301	ENST00000599359	NM_003807	Homo sapiens tumor necrosis factor (ligand) superfamily, member 14 (TNFSF14), transcript variant 1, mRNA [NM_003807]
matrisome-associated	secreted factors	CLCF1	0.000133844	2.83132e-05	4.95393	down	-0.763428	1.54515	ENST00000312438	NM_013246	Homo sapiens cardiotrophin-like cytokine factor 1 (CLCF1), transcript variant 1, mRNA [NM_013246]

## Sheet: regulated in ifn
category	subcategory	GeneSymbol	p (Corr)	p	FC (abs)	Regulation	[infg](normalized)	[media](normalized)	EnsemblID	GenbankAccession	Description
matrisome-associated	secreted factors	CCL14	0.00041459	0.000320973	5.48304	up	1.50284	-0.952134	ENST00000622526	NM_032963	Homo sapiens chemokine (C-C motif) ligand 14 (CCL14), transcript variant 3, mRNA [NM_032963]
matrisome-associated	secreted factors	CCL19	3.52067e-05	5.29364e-06	11.1317	up	0.43832	-3.03828	ENST00000485502///ENST00000378800	NM_006274	Homo sapiens chemokine (C-C motif) ligand 19 (CCL19), mRNA [NM_006274]
matrisome-associated	secreted factors	CCL5	4.38567e-05	8.4884e-06	11.1287	up	6.18359	2.70738	ENST00000618639	NM_002985	Homo sapiens chemokine (C-C motif) ligand 5 (CCL5), transcript variant 1, mRNA [NM_002985]
matrisome-associated	ECM-affiliated	CLEC1A	0.000619324	0.00057947	2.70396	down	-1.38036	0.054712	ENST00000315330	NM_001297750	Homo sapiens C-type lectin domain family 1, member A (CLEC1A), transcript variant 4, mRNA [NM_001297750]
matrisome-associated	secreted factors	CXCL10	9.02745e-05	3.04551e-05	505.359	up	7.22693	-1.75423	ENST00000306602	NM_001565	Homo sapiens chemokine (C-X-C motif) ligand 10 (CXCL10), mRNA [NM_001565]
matrisome-associated	secreted factors	CXCL11	0.000373887	0.000265339	225.555	up	3.66966	-4.14768	ENST00000306621	NM_005409	Homo sapiens chemokine (C-X-C motif) ligand 11 (CXCL11), transcript variant 1, mRNA [NM_005409]
matrisome-associated	secreted factors	CXCL9	3.52067e-05	4.05048e-06	1202.38	up	9.85202	-0.379655	ENST00000264888	NM_002416	Homo sapiens chemokine (C-X-C motif) ligand 9 (CXCL9), mRNA [NM_002416]
matrisome-associated	secreted factors	FGFBP3	0.000139813	6.31414e-05	5.68773	down	-6.60432	-4.09646	ENST00000311575	NM_152429	Homo sapiens fibroblast growth factor binding protein 3 (FGFBP3), mRNA [NM_152429]
core matrisome	glycoproteins	FGL2	0.000267829	0.000138234	6.30144	up	4.15916	1.50348	ENST00000248598	NM_006682	Homo sapiens fibrinogen-like 2 (FGL2), mRNA [NM_006682]
matrisome-associated	secreted factors	FLT3LG	9.02745e-05	3.1976e-05	4.20933	up	-0.123538	-2.19713	ENST00000593422	NM_001459	Homo sapiens fms-related tyrosine kinase 3 ligand (FLT3LG), transcript variant 3, mRNA [NM_001459]
core matrisome	proteoglycans	HAPLN3	1.31139e-06	4.2303e-08	131.459	up	6.36051	-0.677963	ENST00000558770	NM_178232	Homo sapiens hyaluronan and proteoglycan link protein 3 (HAPLN3), mRNA [NM_178232]
matrisome-associated	secreted factors	IL15	9.02745e-05	2.5451e-05	9.9812	up	4.09028	0.771071	ENST00000320650	NM_172175	Homo sapiens interleukin 15 (IL15), transcript variant 2, mRNA [NM_172175]
matrisome-associated	secreted factors	IL7	0.000373887	0.000258087	4.09762	up	-1.66913	-3.70392	ENST00000518982	AB102885///NM_000880	interleukin 7 [Source:HGNC Symbol;Acc:HGNC:6023] [ENST00000518982]///Homo sapiens interleukin 7 (IL7), transcript variant 1, mRNA [NM_000880]
core matrisome	glycoproteins	LAMA3	0.000619324	0.000619324	10.3681	up	-0.853753	-4.22783	ENST00000269217///ENST00000585600	NM_198129///NR_130106	Homo sapiens laminin, alpha 3 (LAMA3), transcript variant 1, mRNA [NM_198129]///Homo sapiens laminin, alpha 3 (LAMA3), transcript variant 6, non-coding RNA [NR_130106]
matrisome-associated	secreted factors	MDK	0.00010317	4.32648e-05	4.2254	up	0.744413	-1.33468	ENST00000407067	NM_001012334	Homo sapiens midkine (neurite growth-promoting factor 2) (MDK), transcript variant 1, mRNA [NM_001012334]
matrisome-associated	ECM-affiliated	MUC1	9.02745e-05	2.71265e-05	9.65801	up	0.597126	-2.6746	ENST00000337604///ENST00000368396	NM_002456///NM_001044392	Homo sapiens mucin 1, cell surface associated (MUC1), transcript variant 1, mRNA [NM_002456]///Homo sapiens mucin 1, cell surface associated (MUC1), transcript variant 7, mRNA [NM_001044392]
core matrisome	glycoproteins	NTN1	0.000619324	0.000614286	10.9621	up	-0.883289	-4.33774	ENST00000173229	NM_004822	Homo sapiens netrin 1 (NTN1), mRNA [NM_004822]
core matrisome	glycoproteins	PCOLCE2	9.02745e-05	3.20329e-05	13.8656	down	-1.519	2.27444	ENST00000470795	NM_013363	Homo sapiens procollagen C-endopeptidase enhancer 2 (PCOLCE2), mRNA [NM_013363]
matrisome-associated	secreted factors	PDGFC	0.000619324	0.000583984	4.14301	down	1.14952	3.2002	ENST00000274071	NM_016205	Homo sapiens platelet derived growth factor C (PDGFC), transcript variant 1, mRNA [NM_016205]
matrisome-associated	regulators	PLAT	9.12806e-05	3.53344e-05	6.29635	up	-4.07489	-6.72941	ENST00000352041	NM_000930	Homo sapiens plasminogen activator, tissue (PLAT), transcript variant 1, mRNA [NM_000930]
matrisome-associated	secreted factors	PPBP	0.000352734	0.000213724	27.8891	down	-2.08336	2.71827	ENST00000296028	NM_002704	Homo sapiens pro-platelet basic protein (chemokine (C-X-C motif) ligand 7) (PPBP), mRNA [NM_002704]
matrisome-associated	ECM-affiliated	SDC2	0.000352734	0.000226625	3.22989	down	-1.99508	-0.303592		NM_002998	Homo sapiens syndecan 2 (SDC2), mRNA [NM_002998]
matrisome-associated	ECM-affiliated	SEMA3G	0.000510975	0.00042856	3.88934	down	-3.08883	-1.1293	ENST00000231721	NM_020163	Homo sapiens sema domain, immunoglobulin domain (Ig), short basic domain, secreted, (semaphorin) 3G (SEMA3G), mRNA [NM_020163]
matrisome-associated	ECM-affiliated	SEMA4D	0.000388567	0.000288292	2.75885	up	1.67919	0.215121	ENST00000422704///ENST00000469653	NM_006378///NM_001142287	Homo sapiens sema domain, immunoglobulin domain (Ig), transmembrane domain (TM) and short cytoplasmic domain, (semaphorin) 4D (SEMA4D), transcript variant 1, mRNA [NM_006378]///Homo sapiens sema domain, immunoglobulin domain (Ig), transmembrane domain (TM) and short cytoplasmic domain, (semaphorin) 4D (SEMA4D), transcript variant 2, mRNA [NM_001142287]
matrisome-associated	regulators	SERPINA1	0.000311713	0.00017094	3.09845	up	4.73944	3.10789	ENST00000402629///ENST00000449399	BX248257///NM_001002236	serpin peptidase inhibitor, clade A (alpha-1 antiproteinase, antitrypsin), member 1 [Source:HGNC Symbol;Acc:HGNC:8941] [ENST00000402629]///Homo sapiens serpin peptidase inhibitor, clade A (alpha-1 antiproteinase, antitrypsin), member 1 (SERPINA1), transcript variant 2, mRNA [NM_001002236]
matrisome-associated	regulators	SERPING1	2.2167e-05	1.43013e-06	18.6831	up	3.15661	-1.06705	ENST00000405496///ENST00000278407///ENST00000531133	NM_000062	Homo sapiens serpin peptidase inhibitor, clade G (C1 inhibitor), member 1 (SERPING1), transcript variant 1, mRNA [NM_000062]///serpin peptidase inhibitor, clade G (C1 inhibitor), member 1 [Source:HGNC Symbol;Acc:HGNC:1228] [ENST00000405496]
core matrisome	glycoproteins	SPARC	0.000352734	0.00022757	9.14532	down	0.877333	4.07037	ENST00000620972	NM_003118	Homo sapiens secreted protein, acidic, cysteine-rich (osteonectin) (SPARC), mRNA [NM_003118]
core matrisome	glycoproteins	TNFAIP6	0.000476522	0.000384292	7.12597	up	6.43633	3.60325	ENST00000460812	NM_007115	Homo sapiens tumor necrosis factor, alpha-induced protein 6 (TNFAIP6), mRNA [NM_007115]
matrisome-associated	secreted factors	TNFSF10	3.52067e-05	5.6785e-06	52.5044	up	4.07845	-1.63591	ENST00000241261///ENST00000466777	NM_003810///NM_001190943	Homo sapiens tumor necrosis factor (ligand) superfamily, member 10 (TNFSF10), transcript variant 1, mRNA [NM_003810]///Homo sapiens tumor necrosis factor (ligand) superfamily, member 10 (TNFSF10), transcript variant 3, mRNA [NM_001190943]
matrisome-associated	secreted factors	TNFSF13B	0.000226319	0.000109509	3.81891	up	5.64914	3.71598	ENST00000486502	NM_006573	Homo sapiens tumor necrosis factor (ligand) superfamily, member 13b (TNFSF13B), transcript variant 1, mRNA [NM_006573]
core matrisome	proteoglycans	VCAN	0.000594013	0.000517366	11.6775	down	-1.05883	2.48683	ENST00000512590	NM_004385	Homo sapiens versican (VCAN), transcript variant 1, mRNA [NM_004385]
